# Supplementary material for: Ethyl 2-amino-4-(4-fluoro­phen­yl)-6-meth­oxy-4H-benzo[h]chromene-3-carboxyl­ate
Source: Acta Crystallogr Sect E Struct Rep Online. 2012 May 19;68(Pt 6):o1803–4. doi: 10.1107/S1600536812021939 (PMC3379378; doi:10.1107/S1600536812021939)
Supplement: Supplementary file 1 [file e-68-o1803-sup1.cif]

##############################################################################
#                                                                            #
# This CIF contains the data in a paper accepted for publication in          #
# Acta Crystallographica Section E. It conforms to the requirements of       #
# Notes for Authors for Acta Crystallographica Section E, and has been       #
# peer reviewed under the auspices of the IUCr Commission on Journals.       #
#                                                                            #
# Full details of the Crystallographic Information File format               #
# are given in the paper "The Crystallographic Information File (CIF):       #
# a New Standard Archive File for Crystallography" by S. R. Hall, F. H.      #
# Allen and I. D. Brown [Acta Cryst. (1991), A47, 655-685].                  #
#                                                                            #
# The current version of the core CIF dictionary is obtainable from          #
# ftp://ftp.iucr.org/pub/cif_core.dic.                                       #
#                                                                            #
# Software is freely available for graphical display of the structure(s)     #
# in this CIF. For information consult the CIF software page                 #
# http://www.iucr.org/resources/cif/software.                                #
#                                                                            #
# This file may be used for bona fide research purposes within the           #
# scientific community so long as proper attribution is given to the journal # 
# article from which it was obtained.                                        #
#                                                                            #
##############################################################################
data_global
_audit_creation_method     'form.cif (version 2.0)'
_journal_data_validation_number     ?
_journal_date_recd_electronic     2012-05-13
_journal_date_accepted     2012-05-15
_journal_name_full     'Acta Crystallographica, Section E'
_journal_year     2012
_journal_volume     68
_journal_issue      6
_journal_page_first     o1803
_journal_page_last     o1804
_journal_paper_category     QO
_journal_paper_doi     10.1107/S1600536812021939
_journal_coeditor_code     IS5141
_publ_contact_author_name     'Prof. Fun, Hoong-Kun'
_publ_contact_author_address
;
      X-ray Crystallography Unit
      School of Physics
      Universiti Sains Malaysia
      11800 USM, Penang
      MALAYSIA
;
_publ_contact_author_email     'hkfun@usm.my'
_publ_contact_author_fax     '604 6579150'
_publ_contact_author_phone     '604 6533652'
_publ_section_title
;\
Ethyl
2-amino-4-(4-fluorophenyl)-6-methoxy-4<i>H</i>-benzo[<i>h</i>]chromene-3-\
carboxylate
;
loop_
    _publ_author_name
    _publ_author_footnote
    _publ_author_address
    'Ahmed M. El-Agrody' ?
;
Chemistry Department
Faculty of Science
King Khalid University
9004
Abha
Saudi Arabia
;
    'Mohamed A. Al-Omar' ?
;
Pharmaceutical Chemistry Department
College of Pharmacy
King Saud University
Riyadh 11451
Saudi Arabia
Drug Exploration & Development Chair (DEDC)
College of Pharmacy
King Saud University
Riyadh 11451
Saudi Arabia
;
    'Abdel-Galil E. Amr' ?
;
Drug Exploration & Development Chair (DEDC)
College of Pharmacy
King Saud University
Riyadh 11451
Saudi Arabia
Applied Organic Chemistry Department
National Research Center
Dokki 12622
Cairo
Egypt
;
    'Tze Shyang Chia' ?
;
X-ray Crystallography Unit
School of Physics
Universiti Sains Malaysia
11800 USM, Penang
Malaysia
;
    'Fun, Hoong-Kun'
;
Thomson Reuters ResearcherID: A-3561-2009
;
;
X-ray Crystallography Unit
School of Physics
Universiti Sains Malaysia
11800 USM, Penang
Malaysia
;
data_I
_audit_creation_method     SHELXL-97
_chemical_name_systematic
;
Ethyl 2-amino-4-(4-fluorophenyl)-6-methoxy-4<i>H</i>-
benzo[<i>h</i>]chromene-3-carboxylate
;
_chemical_name_common     ?
_chemical_formula_moiety     'C23 H20 F N O4'
_chemical_formula_sum     'C23 H20 F N O4'
_chemical_formula_iupac     'C23 H20 F N O4'
_chemical_formula_weight     393.40
_chemical_melting_point     ?
_symmetry_cell_setting     monoclinic
_symmetry_space_group_name_H-M     'P 21/c'
_symmetry_space_group_name_Hall     '-P 2ybc'
loop_
    _symmetry_equiv_pos_as_xyz
    'x, y, z'
    '-x, y+1/2, -z+1/2'
    '-x, -y, -z'
    'x, -y-1/2, z-1/2'
_cell_length_a     12.6844(3)
_cell_length_b     16.1933(4)
_cell_length_c     9.4579(2)
_cell_angle_alpha     90.00
_cell_angle_beta     94.288(2)
_cell_angle_gamma     90.00
_cell_volume     1937.24(8)
_cell_formula_units_Z     4
_cell_measurement_reflns_used     3029
_cell_measurement_theta_min     3.49
_cell_measurement_theta_max     66.50
_cell_measurement_temperature     296(2)
_exptl_crystal_description     'plate'
_exptl_crystal_colour     'colourless'
_exptl_crystal_size_max     0.81
_exptl_crystal_size_mid     0.74
_exptl_crystal_size_min     0.04
_exptl_crystal_density_diffrn     1.349
_exptl_crystal_density_meas     ?
_exptl_crystal_density_method     'not measured'
_exptl_crystal_F_000     824
_exptl_absorpt_coefficient_mu     0.819
_exptl_absorpt_correction_type     multi-scan
_exptl_absorpt_process_details     '(<i>SADABS</i>; Bruker, 2009)'
_exptl_absorpt_correction_T_min     0.5559
_exptl_absorpt_correction_T_max     0.9719
_exptl_special_details     ?
_diffrn_ambient_temperature     296(2)
_diffrn_radiation_type     CuK\a
_diffrn_radiation_wavelength     1.54178
_diffrn_radiation_source     'fine-focus sealed tube'
_diffrn_radiation_monochromator     graphite
_diffrn_measurement_device_type
;
Bruker SMART APEXII CCD area-detector
;
_diffrn_measurement_method     '\f and \w scans'
_diffrn_detector_area_resol_mean     ?
_diffrn_reflns_number     13713
_diffrn_reflns_av_R_equivalents     0.0337
_diffrn_reflns_av_sigmaI/netI     0.0298
_diffrn_reflns_theta_min     3.49
_diffrn_reflns_theta_max     70.13
_diffrn_reflns_theta_full     70.13
_diffrn_measured_fraction_theta_max     0.992
_diffrn_measured_fraction_theta_full     0.992
_diffrn_reflns_limit_h_min     -15
_diffrn_reflns_limit_h_max     15
_diffrn_reflns_limit_k_min     -19
_diffrn_reflns_limit_k_max     19
_diffrn_reflns_limit_l_min     -11
_diffrn_reflns_limit_l_max     11
_diffrn_standards_number     0
_diffrn_standards_interval_count     .
_diffrn_standards_interval_time     .
_diffrn_standards_decay_%     ?
_refine_special_details
;
Refinement of <i>F</i>^2^ against ALL reflections. The weighted <i>R</i>-factor
<i>wR</i> and goodness of fit <i>S</i> are based on <i>F</i>^2^, conventional
<i>R</i>-factors <i>R</i> are based on <i>F</i>, with <i>F</i> set to zero for
negative <i>F</i>^2^. The threshold expression of <i>F</i>^2^ >
\s(<i>F</i>^2^) is used only for calculating <i>R</i>-factors(gt) <i>etc</i>.
and is not relevant to the choice of reflections for refinement.
<i>R</i>-factors based on <i>F</i>^2^ are statistically about twice as large
as those based on <i>F</i>, and <i>R</i>- factors based on ALL data will be
even larger.
;
_reflns_number_total     3657
_reflns_number_gt     3009
_reflns_threshold_expression     I>2\s(I)
_refine_ls_structure_factor_coef     Fsqd
_refine_ls_matrix_type     full
_refine_ls_R_factor_all     0.0464
_refine_ls_R_factor_gt     0.0392
_refine_ls_wR_factor_gt     0.1114
_refine_ls_wR_factor_ref     0.1167
_refine_ls_goodness_of_fit_ref     1.079
_refine_ls_restrained_S_all     1.079
_refine_ls_number_reflns     3657
_refine_ls_number_parameters     273
_refine_ls_number_restraints     0
_refine_ls_hydrogen_treatment     mixed
_refine_ls_weighting_scheme     calc
_refine_ls_weighting_details
         'calc w=1/[\s^2^(Fo^2^)+(0.0641P)^2^+0.2106P] where P=(Fo^2^+2Fc^2^)/3'
_atom_sites_solution_hydrogens     geom
_atom_sites_solution_primary     direct
_atom_sites_solution_secondary     difmap
_refine_ls_shift/su_max     0.000
_refine_ls_shift/su_mean     0.000
_refine_diff_density_max     0.188
_refine_diff_density_min     -0.185
_refine_ls_extinction_method     'SHELXTL (Sheldrick, 2008)'
_refine_ls_extinction_coef     0.0059(5)
_refine_ls_extinction_expression
                                  'Fc^*^=kFc[1+0.001xFc^2^\l^3^/sin(2\q)]^-1/4^'
loop_
    _atom_type_symbol
    _atom_type_description
    _atom_type_scat_dispersion_real
    _atom_type_scat_dispersion_imag
    _atom_type_scat_source
    'C' 'C' 0.0181 0.0091
                         'International Tables Vol C Tables 4.2.6.8 and 6.1.1.4'
    'H' 'H' 0.0000 0.0000
                         'International Tables Vol C Tables 4.2.6.8 and 6.1.1.4'
    'N' 'N' 0.0311 0.0180
                         'International Tables Vol C Tables 4.2.6.8 and 6.1.1.4'
    'O' 'O' 0.0492 0.0322
                         'International Tables Vol C Tables 4.2.6.8 and 6.1.1.4'
    'F' 'F' 0.0727 0.0534
                         'International Tables Vol C Tables 4.2.6.8 and 6.1.1.4'
_computing_data_collection     'APEX2 (Bruker, 2009)'
_computing_cell_refinement     'SAINT (Bruker, 2009)'
_computing_data_reduction     'SAINT (Bruker, 2009)'
_computing_structure_solution     'SHELXTL (Sheldrick, 2008)'
_computing_structure_refinement     'SHELXTL (Sheldrick, 2008)'
_computing_molecular_graphics     'SHELXTL (Sheldrick, 2008)'
_computing_publication_material
;
SHELXTL (Sheldrick, 2008) and PLATON (Spek, 2009)
;
loop_
    _atom_site_type_symbol
    _atom_site_label
    _atom_site_fract_x
    _atom_site_fract_y
    _atom_site_fract_z
    _atom_site_U_iso_or_equiv
    _atom_site_adp_type
    _atom_site_calc_flag
    _atom_site_refinement_flags
    _atom_site_occupancy
    _atom_site_symmetry_multiplicity
    _atom_site_disorder_assembly
    _atom_site_disorder_group
    F F1 0.04716(11) 0.70219(9) 0.55146(16) 0.1144(5) Uani d . 1 1 . .
    O O1 0.28914(8) 0.30595(6) 0.72092(10) 0.0487(3) Uani d . 1 1 . .
    O O2 0.63332(8) 0.50557(7) 0.64293(13) 0.0584(3) Uani d . 1 1 . .
    O O3 0.10800(9) 0.34723(7) 1.07127(11) 0.0559(3) Uani d . 1 1 . .
    O O4 0.16230(8) 0.47933(6) 1.06692(10) 0.0516(3) Uani d . 1 1 . .
    N N1 0.16357(11) 0.25396(8) 0.84457(17) 0.0554(3) Uani d . 1 1 . .
    C C1 0.22572(10) 0.31944(8) 0.82843(14) 0.0429(3) Uani d . 1 1 . .
    C C2 0.22913(10) 0.39123(8) 0.90464(13) 0.0416(3) Uani d . 1 1 . .
    C C3 0.29340(10) 0.46421(8) 0.85933(14) 0.0413(3) Uani d . 1 1 . .
    H H3A 0.3264 0.4904 0.9450 0.050 Uiso calc R 1 1 . .
    C C4 0.38041(10) 0.43437(8) 0.77125(13) 0.0408(3) Uani d . 1 1 . .
    C C5 0.37413(10) 0.35926(8) 0.70758(14) 0.0404(3) Uani d . 1 1 . .
    C C6 0.45447(10) 0.32854(8) 0.62507(13) 0.0405(3) Uani d . 1 1 . .
    C C7 0.45043(11) 0.24931(9) 0.56213(14) 0.0461(3) Uani d . 1 1 . .
    H H7A 0.3928 0.2151 0.5737 0.055 Uiso calc R 1 1 . .
    C C8 0.53032(12) 0.22258(9) 0.48457(16) 0.0525(4) Uani d . 1 1 . .
    H H8A 0.5274 0.1699 0.4453 0.063 Uiso calc R 1 1 . .
    C C9 0.61650(13) 0.27393(10) 0.46379(17) 0.0576(4) Uani d . 1 1 . .
    H H9A 0.6700 0.2555 0.4095 0.069 Uiso calc R 1 1 . .
    C C10 0.62263(11) 0.35095(10) 0.52281(17) 0.0524(4) Uani d . 1 1 . .
    H H10A 0.6801 0.3846 0.5080 0.063 Uiso calc R 1 1 . .
    C C11 0.54257(10) 0.37989(9) 0.60603(14) 0.0425(3) Uani d . 1 1 . .
    C C12 0.54691(10) 0.46009(9) 0.67061(15) 0.0442(3) Uani d . 1 1 . .
    C C13 0.46888(11) 0.48548(8) 0.75189(14) 0.0441(3) Uani d . 1 1 . .
    H H13A 0.4737 0.5370 0.7953 0.053 Uiso calc R 1 1 . .
    C C14 0.22577(11) 0.52880(8) 0.77811(14) 0.0437(3) Uani d . 1 1 . .
    C C15 0.17007(12) 0.50829(10) 0.65164(16) 0.0526(4) Uani d . 1 1 . .
    H H15A 0.1735 0.4547 0.6170 0.063 Uiso calc R 1 1 . .
    C C16 0.10939(14) 0.56660(12) 0.57628(19) 0.0671(5) Uani d . 1 1 . .
    H H16A 0.0721 0.5526 0.4913 0.081 Uiso calc R 1 1 . .
    C C17 0.10514(15) 0.64454(13) 0.6283(2) 0.0727(6) Uani d . 1 1 . .
    C C18 0.15756(18) 0.66735(11) 0.7526(2) 0.0810(6) Uani d . 1 1 . .
    H H18A 0.1526 0.7210 0.7866 0.097 Uiso calc R 1 1 . .
    C C19 0.21853(14) 0.60881(10) 0.82764(19) 0.0622(4) Uani d . 1 1 . .
    H H19A 0.2552 0.6235 0.9127 0.075 Uiso calc R 1 1 . .
    C C20 0.64028(13) 0.58658(9) 0.69998(18) 0.0575(4) Uani d . 1 1 . .
    H H20A 0.7007 0.6141 0.6667 0.086 Uiso calc R 1 1 . .
    H H20B 0.6474 0.5836 0.8016 0.086 Uiso calc R 1 1 . .
    H H20C 0.5774 0.6168 0.6702 0.086 Uiso calc R 1 1 . .
    C C21 0.16104(11) 0.40092(9) 1.01911(14) 0.0442(3) Uani d . 1 1 . .
    C C22 0.09169(15) 0.49981(11) 1.17445(17) 0.0610(4) Uani d . 1 1 . .
    H H22A 0.1145 0.4732 1.2635 0.073 Uiso calc R 1 1 . .
    H H22C 0.0203 0.4818 1.1458 0.073 Uiso calc R 1 1 . .
    C C23 0.09548(19) 0.59157(12) 1.19019(19) 0.0759(5) Uani d . 1 1 . .
    H H23A 0.0444 0.6088 1.2541 0.114 Uiso calc R 1 1 . .
    H H23D 0.0797 0.6169 1.0993 0.114 Uiso calc R 1 1 . .
    H H23C 0.1648 0.6080 1.2273 0.114 Uiso calc R 1 1 . .
    H H2N1 0.1556(15) 0.2184(12) 0.773(2) 0.068(5) Uiso d . 1 1 . .
    H H1N1 0.1147(16) 0.2602(11) 0.906(2) 0.072(6) Uiso d . 1 1 . .
loop_
    _atom_site_aniso_label
    _atom_site_aniso_U_11
    _atom_site_aniso_U_22
    _atom_site_aniso_U_33
    _atom_site_aniso_U_12
    _atom_site_aniso_U_13
    _atom_site_aniso_U_23
    F1 0.1074(10) 0.1103(10) 0.1298(11) 0.0645(8) 0.0372(8) 0.0582(9)
    O1 0.0469(5) 0.0443(5) 0.0570(6) -0.0104(4) 0.0167(4) -0.0092(4)
    O2 0.0475(6) 0.0507(6) 0.0788(7) -0.0143(5) 0.0166(5) -0.0054(5)
    O3 0.0612(6) 0.0524(6) 0.0566(6) -0.0015(5) 0.0200(5) 0.0075(5)
    O4 0.0598(6) 0.0483(6) 0.0486(5) 0.0028(5) 0.0162(4) -0.0032(4)
    N1 0.0545(7) 0.0450(7) 0.0694(8) -0.0103(6) 0.0231(6) -0.0064(6)
    C1 0.0402(7) 0.0416(7) 0.0478(7) -0.0003(6) 0.0087(5) 0.0035(6)
    C2 0.0423(7) 0.0396(7) 0.0434(7) 0.0014(5) 0.0067(5) 0.0027(5)
    C3 0.0433(7) 0.0377(7) 0.0434(7) -0.0023(5) 0.0058(5) -0.0030(5)
    C4 0.0392(6) 0.0393(7) 0.0441(7) -0.0001(5) 0.0048(5) 0.0020(5)
    C5 0.0372(6) 0.0391(7) 0.0454(7) -0.0051(5) 0.0064(5) 0.0029(5)
    C6 0.0416(7) 0.0389(7) 0.0411(6) 0.0001(5) 0.0039(5) 0.0025(5)
    C7 0.0495(8) 0.0424(7) 0.0469(7) -0.0050(6) 0.0066(6) -0.0001(6)
    C8 0.0584(9) 0.0456(8) 0.0543(8) 0.0028(7) 0.0090(7) -0.0080(6)
    C9 0.0524(8) 0.0589(9) 0.0635(9) 0.0049(7) 0.0184(7) -0.0057(7)
    C10 0.0439(7) 0.0524(9) 0.0623(9) -0.0034(6) 0.0129(6) -0.0003(7)
    C11 0.0404(7) 0.0426(7) 0.0448(7) -0.0016(6) 0.0054(5) 0.0022(5)
    C12 0.0386(7) 0.0424(7) 0.0518(7) -0.0062(6) 0.0044(6) 0.0035(6)
    C13 0.0448(7) 0.0370(7) 0.0506(7) -0.0036(6) 0.0037(6) -0.0016(5)
    C14 0.0434(7) 0.0379(7) 0.0515(7) -0.0014(6) 0.0147(6) 0.0025(5)
    C15 0.0534(8) 0.0487(8) 0.0560(8) 0.0019(7) 0.0069(7) 0.0054(6)
    C16 0.0567(9) 0.0809(13) 0.0644(10) 0.0084(9) 0.0101(8) 0.0218(9)
    C17 0.0642(10) 0.0712(12) 0.0866(13) 0.0283(9) 0.0316(10) 0.0321(10)
    C18 0.1016(16) 0.0440(10) 0.1021(15) 0.0229(10) 0.0396(13) 0.0101(9)
    C19 0.0748(11) 0.0420(8) 0.0715(10) 0.0022(7) 0.0179(8) -0.0034(7)
    C20 0.0520(8) 0.0460(8) 0.0738(10) -0.0141(7) 0.0003(7) 0.0007(7)
    C21 0.0447(7) 0.0446(8) 0.0433(7) 0.0037(6) 0.0043(6) 0.0054(6)
    C22 0.0720(10) 0.0627(10) 0.0506(8) 0.0126(8) 0.0203(7) -0.0010(7)
    C23 0.1027(15) 0.0662(11) 0.0607(10) 0.0248(10) 0.0188(9) -0.0052(8)
_geom_special_details
;
All e.s.d.'s (except the e.s.d. in the dihedral angle between two l.s. planes)
are estimated using the full covariance matrix. The cell e.s.d.'s are taken
into account individually in the estimation of e.s.d.'s in distances, angles
and torsion angles; correlations between e.s.d.'s in cell parameters are only
used when they are defined by crystal symmetry. An approximate (isotropic)
treatment of cell e.s.d.'s is used for estimating e.s.d.'s involving l.s.
planes.
;
loop_
    _geom_bond_atom_site_label_1
    _geom_bond_atom_site_label_2
    _geom_bond_site_symmetry_2
    _geom_bond_distance
    _geom_bond_publ_flag
    F1 C17 . 1.364(2) ?
    O1 C1 . 1.3606(16) ?
    O1 C5 . 1.3942(15) ?
    O2 C12 . 1.3619(16) ?
    O2 C20 . 1.4188(18) ?
    O3 C21 . 1.2254(17) ?
    O4 C21 . 1.3475(17) ?
    O4 C22 . 1.4432(17) ?
    N1 C1 . 1.3367(18) ?
    N1 H2N1 . 0.89(2) ?
    N1 H1N1 . 0.88(2) ?
    C1 C2 . 1.3668(19) ?
    C2 C21 . 1.4431(18) ?
    C2 C3 . 1.5156(18) ?
    C3 C4 . 1.5109(18) ?
    C3 C14 . 1.5236(19) ?
    C3 H3A . 0.9800 ?
    C4 C5 . 1.3568(19) ?
    C4 C13 . 1.4173(18) ?
    C5 C6 . 1.4191(18) ?
    C6 C7 . 1.4137(18) ?
    C6 C11 . 1.4151(18) ?
    C7 C8 . 1.365(2) ?
    C7 H7A . 0.9300 ?
    C8 C9 . 1.399(2) ?
    C8 H8A . 0.9300 ?
    C9 C10 . 1.366(2) ?
    C9 H9A . 0.9300 ?
    C10 C11 . 1.4106(19) ?
    C10 H10A . 0.9300 ?
    C11 C12 . 1.4346(19) ?
    C12 C13 . 1.3615(19) ?
    C13 H13A . 0.9300 ?
    C14 C19 . 1.383(2) ?
    C14 C15 . 1.383(2) ?
    C15 C16 . 1.382(2) ?
    C15 H15A . 0.9300 ?
    C16 C17 . 1.357(3) ?
    C16 H16A . 0.9300 ?
    C17 C18 . 1.358(3) ?
    C18 C19 . 1.385(3) ?
    C18 H18A . 0.9300 ?
    C19 H19A . 0.9300 ?
    C20 H20A . 0.9600 ?
    C20 H20B . 0.9600 ?
    C20 H20C . 0.9600 ?
    C22 C23 . 1.494(2) ?
    C22 H22A . 0.9700 ?
    C22 H22C . 0.9700 ?
    C23 H23A . 0.9600 ?
    C23 H23D . 0.9600 ?
    C23 H23C . 0.9600 ?
loop_
    _geom_angle_atom_site_label_1
    _geom_angle_atom_site_label_2
    _geom_angle_atom_site_label_3
    _geom_angle_site_symmetry_1
    _geom_angle_site_symmetry_3
    _geom_angle
    _geom_angle_publ_flag
    C1 O1 C5 . . 118.20(10) ?
    C12 O2 C20 . . 117.07(12) ?
    C21 O4 C22 . . 117.42(12) ?
    C1 N1 H2N1 . . 117.5(12) ?
    C1 N1 H1N1 . . 115.7(13) ?
    H2N1 N1 H1N1 . . 121.7(17) ?
    N1 C1 O1 . . 110.17(12) ?
    N1 C1 C2 . . 127.59(13) ?
    O1 C1 C2 . . 122.24(12) ?
    C1 C2 C21 . . 119.41(12) ?
    C1 C2 C3 . . 120.70(11) ?
    C21 C2 C3 . . 119.47(12) ?
    C4 C3 C2 . . 109.69(11) ?
    C4 C3 C14 . . 110.40(11) ?
    C2 C3 C14 . . 112.54(11) ?
    C4 C3 H3A . . 108.0 ?
    C2 C3 H3A . . 108.0 ?
    C14 C3 H3A . . 108.0 ?
    C5 C4 C13 . . 119.14(12) ?
    C5 C4 C3 . . 120.69(12) ?
    C13 C4 C3 . . 120.16(12) ?
    C4 C5 O1 . . 122.35(11) ?
    C4 C5 C6 . . 122.52(12) ?
    O1 C5 C6 . . 115.12(11) ?
    C7 C6 C11 . . 118.93(12) ?
    C7 C6 C5 . . 123.01(12) ?
    C11 C6 C5 . . 118.06(12) ?
    C8 C7 C6 . . 120.59(13) ?
    C8 C7 H7A . . 119.7 ?
    C6 C7 H7A . . 119.7 ?
    C7 C8 C9 . . 120.42(14) ?
    C7 C8 H8A . . 119.8 ?
    C9 C8 H8A . . 119.8 ?
    C10 C9 C8 . . 120.42(14) ?
    C10 C9 H9A . . 119.8 ?
    C8 C9 H9A . . 119.8 ?
    C9 C10 C11 . . 120.66(14) ?
    C9 C10 H10A . . 119.7 ?
    C11 C10 H10A . . 119.7 ?
    C10 C11 C6 . . 118.95(13) ?
    C10 C11 C12 . . 122.14(13) ?
    C6 C11 C12 . . 118.90(12) ?
    C13 C12 O2 . . 125.08(13) ?
    C13 C12 C11 . . 120.49(12) ?
    O2 C12 C11 . . 114.43(12) ?
    C12 C13 C4 . . 120.84(13) ?
    C12 C13 H13A . . 119.6 ?
    C4 C13 H13A . . 119.6 ?
    C19 C14 C15 . . 118.37(14) ?
    C19 C14 C3 . . 121.43(14) ?
    C15 C14 C3 . . 120.20(13) ?
    C16 C15 C14 . . 120.71(16) ?
    C16 C15 H15A . . 119.6 ?
    C14 C15 H15A . . 119.6 ?
    C17 C16 C15 . . 118.97(18) ?
    C17 C16 H16A . . 120.5 ?
    C15 C16 H16A . . 120.5 ?
    C16 C17 C18 . . 122.44(16) ?
    C16 C17 F1 . . 118.6(2) ?
    C18 C17 F1 . . 118.98(19) ?
    C17 C18 C19 . . 118.42(17) ?
    C17 C18 H18A . . 120.8 ?
    C19 C18 H18A . . 120.8 ?
    C14 C19 C18 . . 121.09(18) ?
    C14 C19 H19A . . 119.5 ?
    C18 C19 H19A . . 119.5 ?
    O2 C20 H20A . . 109.5 ?
    O2 C20 H20B . . 109.5 ?
    H20A C20 H20B . . 109.5 ?
    O2 C20 H20C . . 109.5 ?
    H20A C20 H20C . . 109.5 ?
    H20B C20 H20C . . 109.5 ?
    O3 C21 O4 . . 121.78(12) ?
    O3 C21 C2 . . 127.02(13) ?
    O4 C21 C2 . . 111.19(12) ?
    O4 C22 C23 . . 106.36(14) ?
    O4 C22 H22A . . 110.5 ?
    C23 C22 H22A . . 110.5 ?
    O4 C22 H22C . . 110.5 ?
    C23 C22 H22C . . 110.5 ?
    H22A C22 H22C . . 108.6 ?
    C22 C23 H23A . . 109.5 ?
    C22 C23 H23D . . 109.5 ?
    H23A C23 H23D . . 109.5 ?
    C22 C23 H23C . . 109.5 ?
    H23A C23 H23C . . 109.5 ?
    H23D C23 H23C . . 109.5 ?
loop_
    _geom_torsion_atom_site_label_1
    _geom_torsion_atom_site_label_2
    _geom_torsion_atom_site_label_3
    _geom_torsion_atom_site_label_4
    _geom_torsion_site_symmetry_1
    _geom_torsion_site_symmetry_2
    _geom_torsion_site_symmetry_3
    _geom_torsion_site_symmetry_4
    _geom_torsion
    _geom_torsion_publ_flag
    C5 O1 C1 N1 . . . . -166.73(12) ?
    C5 O1 C1 C2 . . . . 13.33(19) ?
    N1 C1 C2 C21 . . . . 1.2(2) ?
    O1 C1 C2 C21 . . . . -178.85(12) ?
    N1 C1 C2 C3 . . . . -171.35(14) ?
    O1 C1 C2 C3 . . . . 8.6(2) ?
    C1 C2 C3 C4 . . . . -24.06(17) ?
    C21 C2 C3 C4 . . . . 163.38(11) ?
    C1 C2 C3 C14 . . . . 99.26(15) ?
    C21 C2 C3 C14 . . . . -73.30(15) ?
    C2 C3 C4 C5 . . . . 20.10(17) ?
    C14 C3 C4 C5 . . . . -104.48(14) ?
    C2 C3 C4 C13 . . . . -161.16(12) ?
    C14 C3 C4 C13 . . . . 74.27(15) ?
    C13 C4 C5 O1 . . . . -179.49(12) ?
    C3 C4 C5 O1 . . . . -0.7(2) ?
    C13 C4 C5 C6 . . . . 1.8(2) ?
    C3 C4 C5 C6 . . . . -179.41(12) ?
    C1 O1 C5 C4 . . . . -17.49(19) ?
    C1 O1 C5 C6 . . . . 161.27(11) ?
    C4 C5 C6 C7 . . . . 177.85(12) ?
    O1 C5 C6 C7 . . . . -0.91(18) ?
    C4 C5 C6 C11 . . . . -1.9(2) ?
    O1 C5 C6 C11 . . . . 179.37(11) ?
    C11 C6 C7 C8 . . . . 0.2(2) ?
    C5 C6 C7 C8 . . . . -179.52(13) ?
    C6 C7 C8 C9 . . . . -1.3(2) ?
    C7 C8 C9 C10 . . . . 1.1(2) ?
    C8 C9 C10 C11 . . . . 0.3(2) ?
    C9 C10 C11 C6 . . . . -1.3(2) ?
    C9 C10 C11 C12 . . . . 179.44(14) ?
    C7 C6 C11 C10 . . . . 1.11(19) ?
    C5 C6 C11 C10 . . . . -179.17(12) ?
    C7 C6 C11 C12 . . . . -179.64(12) ?
    C5 C6 C11 C12 . . . . 0.08(19) ?
    C20 O2 C12 C13 . . . . -2.1(2) ?
    C20 O2 C12 C11 . . . . 177.94(12) ?
    C10 C11 C12 C13 . . . . -179.08(13) ?
    C6 C11 C12 C13 . . . . 1.7(2) ?
    C10 C11 C12 O2 . . . . 0.9(2) ?
    C6 C11 C12 O2 . . . . -178.31(12) ?
    O2 C12 C13 C4 . . . . 178.23(13) ?
    C11 C12 C13 C4 . . . . -1.8(2) ?
    C5 C4 C13 C12 . . . . 0.0(2) ?
    C3 C4 C13 C12 . . . . -178.74(12) ?
    C4 C3 C14 C19 . . . . -117.90(14) ?
    C2 C3 C14 C19 . . . . 119.17(14) ?
    C4 C3 C14 C15 . . . . 61.86(16) ?
    C2 C3 C14 C15 . . . . -61.06(16) ?
    C19 C14 C15 C16 . . . . 0.5(2) ?
    C3 C14 C15 C16 . . . . -179.29(13) ?
    C14 C15 C16 C17 . . . . 0.0(2) ?
    C15 C16 C17 C18 . . . . -0.7(3) ?
    C15 C16 C17 F1 . . . . 178.41(15) ?
    C16 C17 C18 C19 . . . . 0.8(3) ?
    F1 C17 C18 C19 . . . . -178.22(16) ?
    C15 C14 C19 C18 . . . . -0.3(2) ?
    C3 C14 C19 C18 . . . . 179.47(15) ?
    C17 C18 C19 C14 . . . . -0.4(3) ?
    C22 O4 C21 O3 . . . . -5.2(2) ?
    C22 O4 C21 C2 . . . . 175.45(12) ?
    C1 C2 C21 O3 . . . . 10.6(2) ?
    C3 C2 C21 O3 . . . . -176.74(13) ?
    C1 C2 C21 O4 . . . . -170.03(12) ?
    C3 C2 C21 O4 . . . . 2.62(17) ?
    C21 O4 C22 C23 . . . . -170.70(14) ?
loop_
    _geom_hbond_atom_site_label_D
    _geom_hbond_atom_site_label_H
    _geom_hbond_atom_site_label_A
    _geom_hbond_site_symmetry_A
    _geom_hbond_distance_DH
    _geom_hbond_distance_HA
    _geom_hbond_distance_DA
    _geom_hbond_angle_DHA
    _geom_hbond_publ_flag
    N1 H2N1 O3 4_565 0.89(2) 2.23(2) 3.0969(19) 165.8(17) yes
    N1 H1N1 O3 . 0.89(2) 2.111(18) 2.7570(18) 129.1(16) yes
    N1 H1N1 F1 2_546 0.89(2) 2.32(2) 3.034(2) 137.6(16) yes
    C8 H8A Cg1 4_554 0.93 2.81 3.5633(16) 139 yes
    C10 H10A Cg2 3_666 0.93 2.94 3.7003(17) 140 yes
    C20 H20C Cg3 3_666 0.96 2.74 3.5896(17) 148 yes
_iucr_refine_instructions_details
;
TITL I in P2(1)/c
CELL 1.54178  12.6844  16.1933   9.4579  90.000  94.288  90.000
ZERR    4.00   0.0003   0.0004   0.0002   0.000   0.002   0.000
LATT  1
SYMM -X, 0.5+Y, 0.5-Z
SFAC C H N O F
UNIT 92 80 4 16 4
TEMP 23.000
SIZE 0.035 0.74 0.812
L.S. 10
BOND $H
ACTA
CONF
EQIV $1 x,1/2-y,-1/2+z
HTAB N1 O3_$1
FMAP 2
PLAN 20
WGHT      0.0641      0.2106
EXTI    0.005932
FVAR       0.61546
F1    5    0.047161    0.702192    0.551458    11.00000    0.10736    0.11028 =
         0.12982    0.05821    0.03722    0.06448
O1    4    0.289144    0.305950    0.720916    11.00000    0.04694    0.04426 =
         0.05695   -0.00918    0.01669   -0.01044
O2    4    0.633315    0.505567    0.642932    11.00000    0.04753    0.05075 =
         0.07875   -0.00541    0.01661   -0.01431
O3    4    0.108004    0.347226    1.071267    11.00000    0.06116    0.05242 =
         0.05660    0.00751    0.01999   -0.00153
O4    4    0.162299    0.479334    1.066916    11.00000    0.05976    0.04833 =
         0.04860   -0.00325    0.01621    0.00282
N1    3    0.163572    0.253965    0.844568    11.00000    0.05452    0.04500 =
         0.06942   -0.00638    0.02314   -0.01031
C1    1    0.225717    0.319439    0.828425    11.00000    0.04016    0.04164 =
         0.04775    0.00351    0.00872   -0.00026
C2    1    0.229133    0.391228    0.904642    11.00000    0.04230    0.03961 =
         0.04344    0.00273    0.00666    0.00136
C3    1    0.293401    0.464209    0.859331    11.00000    0.04329    0.03775 =
         0.04337   -0.00303    0.00583   -0.00228
AFIX  13
H3A   2    0.326420    0.490394    0.944962    11.00000   -1.20000
AFIX   0
C4    1    0.380408    0.434366    0.771253    11.00000    0.03922    0.03926 =
         0.04413    0.00198    0.00481   -0.00013
C5    1    0.374132    0.359263    0.707584    11.00000    0.03719    0.03913 =
         0.04545    0.00290    0.00642   -0.00510
C6    1    0.454470    0.328542    0.625067    11.00000    0.04159    0.03886 =
         0.04113    0.00254    0.00395    0.00005
C7    1    0.450425    0.249308    0.562132    11.00000    0.04955    0.04238 =
         0.04689   -0.00012    0.00664   -0.00498
AFIX  43
H7A   2    0.392821    0.215083    0.573676    11.00000   -1.20000
AFIX   0
C8    1    0.530317    0.222585    0.484568    11.00000    0.05836    0.04557 =
         0.05427   -0.00803    0.00902    0.00277
AFIX  43
H8A   2    0.527434    0.169909    0.445290    11.00000   -1.20000
AFIX   0
C9    1    0.616499    0.273932    0.463787    11.00000    0.05240    0.05893 =
         0.06349   -0.00571    0.01839    0.00490
AFIX  43
H9A   2    0.669959    0.255523    0.409451    11.00000   -1.20000
AFIX   0
C10   1    0.622626    0.350954    0.522813    11.00000    0.04386    0.05241 =
         0.06232   -0.00031    0.01294   -0.00337
AFIX  43
H10A  2    0.680148    0.384638    0.507974    11.00000   -1.20000
AFIX   0
C11   1    0.542572    0.379886    0.606035    11.00000    0.04044    0.04263 =
         0.04480    0.00219    0.00542   -0.00157
C12   1    0.546912    0.460093    0.670610    11.00000    0.03861    0.04238 =
         0.05179    0.00354    0.00442   -0.00620
C13   1    0.468877    0.485483    0.751893    11.00000    0.04483    0.03701 =
         0.05060   -0.00160    0.00368   -0.00356
AFIX  43
H13A  2    0.473686    0.537026    0.795267    11.00000   -1.20000
AFIX   0
C14   1    0.225766    0.528798    0.778114    11.00000    0.04343    0.03786 =
         0.05148    0.00249    0.01471   -0.00145
C15   1    0.170073    0.508288    0.651643    11.00000    0.05345    0.04866 =
         0.05599    0.00536    0.00685    0.00190
AFIX  43
H15A  2    0.173502    0.454689    0.616966    11.00000   -1.20000
AFIX   0
C16   1    0.109394    0.566595    0.576279    11.00000    0.05675    0.08094 =
         0.06441    0.02178    0.01006    0.00840
AFIX  43
H16A  2    0.072059    0.552635    0.491268    11.00000   -1.20000
AFIX   0
C17   1    0.105138    0.644540    0.628258    11.00000    0.06418    0.07117 =
         0.08656    0.03211    0.03163    0.02825
C18   1    0.157556    0.667350    0.752617    11.00000    0.10161    0.04399 =
         0.10208    0.01007    0.03960    0.02286
AFIX  43
H18A  2    0.152618    0.721000    0.786583    11.00000   -1.20000
AFIX   0
C19   1    0.218534    0.608810    0.827635    11.00000    0.07478    0.04203 =
         0.07151   -0.00336    0.01786    0.00217
AFIX  43
H19A  2    0.255221    0.623545    0.912709    11.00000   -1.20000
AFIX   0
C20   1    0.640284    0.586584    0.699981    11.00000    0.05196    0.04603 =
         0.07380    0.00072    0.00026   -0.01406
AFIX 137
H20A  2    0.700731    0.614112    0.666721    11.00000   -1.50000
H20B  2    0.647428    0.583634    0.801623    11.00000   -1.50000
H20C  2    0.577410    0.616825    0.670199    11.00000   -1.50000
AFIX   0
C21   1    0.161039    0.400925    1.019112    11.00000    0.04468    0.04463 =
         0.04331    0.00536    0.00429    0.00375
C22   1    0.091690    0.499805    1.174453    11.00000    0.07201    0.06274 =
         0.05061   -0.00102    0.02026    0.01265
AFIX  23
H22A  2    0.114463    0.473234    1.263462    11.00000   -1.20000
H22C  2    0.020339    0.481781    1.145838    11.00000   -1.20000
AFIX   0
C23   1    0.095477    0.591571    1.190192    11.00000    0.10270    0.06616 =
         0.06074   -0.00516    0.01879    0.02479
AFIX 137
H23A  2    0.044352    0.608785    1.254052    11.00000   -1.50000
H23D  2    0.079675    0.616932    1.099329    11.00000   -1.50000
H23C  2    0.164837    0.607968    1.227311    11.00000   -1.50000
AFIX   0
H2N1  2    0.155632    0.218422    0.773049    11.00000    0.06810
H1N1  2    0.114655    0.260152    0.905664    11.00000    0.07216
HKLF 4 1 0 0 1 0 -1 0 1 0 0
REM  16m in P2(1)/c
REM R1 =  0.0392 for   3009 Fo > 4sig(Fo)  and  0.0464 for all   3657 data
REM    273 parameters refined using      0 restraints
END
WGHT      0.0641      0.2106
REM Highest difference peak  0.188,  deepest hole -0.185,  1-sigma level  0.034
Q1    1   0.0554  0.7220  0.6501  11.00000  0.05    0.19
Q2    1  -0.0036  0.6525  0.5379  11.00000  0.05    0.18
Q3    1   0.4642  0.2842  0.6201  11.00000  0.05    0.17
Q4    1   0.2534  0.3489  0.9111  11.00000  0.05    0.17
Q5    1   0.5378  0.4165  0.6191  11.00000  0.05    0.16
Q6    1   0.3963  0.3852  0.7823  11.00000  0.05    0.15
Q7    1   0.0923  0.3623  1.0056  11.00000  0.05    0.14
Q8    1   0.2644  0.4173  0.8895  11.00000  0.05    0.14
Q9    1   0.3622  0.4068  0.6919  11.00000  0.05    0.13
Q10   1   0.6390  0.2975  0.5371  11.00000  0.05    0.13
Q11   1   0.4440  0.2984  0.5621  11.00000  0.05    0.13
Q12   1   0.5541  0.4056  0.6682  11.00000  0.05    0.13
Q13   1   0.4882  0.3606  0.5946  11.00000  0.05    0.13
Q14   1   0.2574  0.4972  0.8236  11.00000  0.05    0.12
Q15   1   0.5996  0.3180  0.4532  11.00000  0.05    0.12
Q16   1   0.0803  0.5965  0.6325  11.00000  0.05    0.12
Q17   1   0.1955  0.3674  0.8357  11.00000  0.05    0.12
Q18   1   0.1201  0.2981  1.0412  11.00000  0.05    0.12
Q19   1   0.1938  0.3980  0.9356  11.00000  0.05    0.12
Q20   1   0.5585  0.3785  0.5523  11.00000  0.05    0.11
;
