# Supplementary material for: Ethyl 2-amino-4-(4-fluoro­phen­yl)-6-meth­oxy-4H-benzo[h]chromene-3-carboxyl­ate
Source: Acta Crystallogr Sect E Struct Rep Online. 2012 May 19;68(Pt 6):o1803–4. doi: 10.1107/S1600536812021939 (PMC3379378; doi:10.1107/S1600536812021939)
Supplement: Supplementary file 2 [file e-68-o1803-Isup2.hkl]

# 
# h,k,l, Fc-squared, Fo-squared, sigma(Fo-squared) and status flag 
# 
data_I
_shelx_title ' 16m in P2(1)/c' 
_shelx_refln_list_code          4 
_shelx_F_calc_maximum      210.22 
_exptl_crystal_F_000       824.00 
_reflns_d_resolution_high  0.8197 
 
loop_ 
 _symmetry_equiv_pos_as_xyz 
 'x, y, z' 
 '-x, y+1/2, -z+1/2' 
 '-x, -y, -z' 
 'x, -y-1/2, z-1/2' 
 
_cell_length_a    12.6844 
_cell_length_b    16.1933 
_cell_length_c     9.4579 
_cell_angle_alpha  90.000 
_cell_angle_beta   94.288 
_cell_angle_gamma  90.000 
 
_shelx_F_squared_multiplier     1.000 
 
loop_ 
 _refln_index_h 
 _refln_index_k 
 _refln_index_l 
 _refln_F_squared_calc 
 _refln_F_squared_meas 
 _refln_F_squared_sigma 
 _refln_observed_status 
   1   0   0     1042.21      934.52     23.59 o 
   2   0   0      133.88      178.74      5.22 o 
   3   0   0    12492.67    12345.89    290.24 o 
   4   0   0     9862.15     9997.82    218.34 o 
   5   0   0       14.26       14.03      0.69 o 
   6   0   0        7.02        6.50      0.63 o 
   7   0   0      338.91      340.65     17.01 o 
   8   0   0      301.67      306.97     15.81 o 
   9   0   0        2.06        1.81      2.17 o 
  10   0   0      271.30      284.82      7.96 o 
  11   0   0     1189.96     1218.62     21.99 o 
  12   0   0     1013.20     1083.11     19.86 o 
  13   0   0     1105.29     1303.01     23.38 o 
  14   0   0       60.60       59.29      1.70 o 
  15   0   0      329.75      368.15      8.14 o 
   1   1   0     2927.59     2706.23     44.62 o 
   2   1   0      821.02      786.15     15.04 o 
   3   1   0     3535.52     3456.31     57.60 o 
   4   1   0      805.74      774.21     12.96 o 
   5   1   0      507.95      487.36      8.24 o 
   6   1   0      731.95      752.35     13.31 o 
   7   1   0        4.75        6.95      0.88 o 
   8   1   0       89.49      104.68      5.37 o 
   9   1   0       13.88       12.00      1.67 o 
  10   1   0        0.85        1.88      1.06 o 
  11   1   0       30.46       31.05      1.24 o 
  12   1   0        7.70        8.30      0.92 o 
  13   1   0       45.30       47.93      1.28 o 
  14   1   0       98.24      111.41      1.93 o 
  15   1   0       12.18       12.62      0.72 o 
   0   2   0     2725.10     2427.85     83.17 o 
   1   2   0      171.64      136.48      2.65 o 
   2   2   0     1551.15     1633.09     32.75 o 
   3   2   0      112.10      123.65      2.40 o 
   4   2   0     1069.88     1051.56     17.59 o 
   5   2   0       17.04       21.41      0.71 o 
   6   2   0      188.55      192.27      4.15 o 
   7   2   0      448.06      461.19     11.21 o 
   8   2   0      101.86      101.03      6.19 o 
   9   2   0       25.69       25.97      2.35 o 
  10   2   0        0.00       -0.23      1.00 o 
  11   2   0       89.89       88.68      2.11 o 
  12   2   0       21.64       25.89      1.16 o 
  13   2   0        7.70       11.16      1.57 o 
  14   2   0        2.38        3.28      0.62 o 
  15   2   0       26.06       23.66      0.90 o 
   1   3   0        4.48        4.12      0.22 o 
   2   3   0     5449.73     5118.22    121.71 o 
   3   3   0       28.78       22.55      1.04 o 
   4   3   0      718.42      787.26     17.01 o 
   5   3   0     1803.12     1876.44     36.83 o 
   6   3   0     2680.57     3078.42     60.28 o 
   7   3   0       37.20       48.04      2.28 o 
   8   3   0      351.24      405.86     16.32 o 
   9   3   0      236.08      225.80     12.21 o 
  10   3   0      231.29      241.47      7.32 o 
  11   3   0        5.58        7.18      1.09 o 
  12   3   0       86.46       90.86      1.93 o 
  13   3   0        0.06       -0.50      0.72 o 
  14   3   0        0.33        1.32      0.74 o 
  15   3   0        3.65        3.32      0.68 o 
   0   4   0     1899.55     1628.09     54.47 o 
   1   4   0      844.16      861.57     15.55 o 
   2   4   0      352.85      315.97      6.48 o 
   3   4   0      578.02      558.92     11.37 o 
   4   4   0       85.37       96.58      2.41 o 
   5   4   0        1.79        5.88      2.15 o 
   6   4   0     1406.43     1537.07     33.11 o 
   7   4   0      216.64      205.88      5.93 o 
   8   4   0      658.46      628.18     23.86 o 
   9   4   0      610.52      609.78     21.75 o 
  10   4   0      111.78      126.45      2.94 o 
  11   4   0       52.10       44.74      1.92 o 
  12   4   0       18.78       12.89      1.16 o 
  13   4   0       25.72       24.97      2.20 o 
  14   4   0        0.29       -0.34      0.87 o 
  15   4   0        1.45        0.94      0.69 o 
   1   5   0      485.52      439.26      9.53 o 
   2   5   0       27.41       28.08      0.79 o 
   3   5   0        1.49        1.70      0.37 o 
   4   5   0      238.28      225.20      5.09 o 
   5   5   0     1954.46     2155.53     46.28 o 
   6   5   0        0.79        0.20      0.61 o 
   7   5   0      602.59      586.06     15.98 o 
   8   5   0     1061.72     1072.85     32.52 o 
   9   5   0       17.98       18.40      1.24 o 
  10   5   0      195.01      208.91      4.36 o 
  11   5   0       23.15       25.35      1.85 o 
  12   5   0        0.01       -0.04      0.88 o 
  13   5   0        1.07        0.03      0.82 o 
  14   5   0        6.55        6.14      1.18 o 
   0   6   0     2871.01     2676.32     81.28 o 
   1   6   0      141.69      131.68      2.75 o 
   2   6   0       16.33       15.35      0.57 o 
   3   6   0        6.76       11.45      0.63 o 
   4   6   0        0.05        0.38      0.48 o 
   5   6   0      113.32      111.60      3.30 o 
   6   6   0       13.32       11.11      1.54 o 
   7   6   0        4.73        8.03      1.20 o 
   8   6   0       64.70       76.12      3.46 o 
   9   6   0        0.02        0.34      1.00 o 
  10   6   0       12.94       15.01      1.13 o 
  11   6   0       36.55       35.84      2.41 o 
  12   6   0       51.62       45.83      1.91 o 
  13   6   0        0.65        1.10      1.12 o 
  14   6   0        0.36        0.13      0.85 o 
   1   7   0      242.89      222.66      5.00 o 
   2   7   0      468.44      496.45     10.96 o 
   3   7   0       37.96       31.56      1.06 o 
   4   7   0      732.45      751.24     16.20 o 
   5   7   0      264.31      324.26      7.34 o 
   6   7   0      529.91      530.96     12.94 o 
   7   7   0      104.81       95.58      4.52 o 
   8   7   0       52.20       50.94      3.94 o 
   9   7   0      136.60      140.88      3.84 o 
  10   7   0       68.88       60.55      2.43 o 
  11   7   0      304.19      292.39     10.53 o 
  12   7   0        5.96        6.33      3.81 o 
  13   7   0        9.49       11.21      1.48 o 
  14   7   0        8.96        9.55      1.46 o 
   0   8   0     2675.11     2918.21     88.61 o 
   1   8   0      130.74      130.65      3.63 o 
   2   8   0        7.82        9.51      1.00 o 
   3   8   0     1594.43     1611.54     38.61 o 
   4   8   0      859.21      836.77     18.21 o 
   5   8   0      183.18      193.54      4.56 o 
   6   8   0      149.43      160.25      4.95 o 
   7   8   0      131.03      125.10     17.30 o 
   8   8   0        6.80        7.37      1.12 o 
   9   8   0        1.24        1.03      1.14 o 
  10   8   0       95.21       99.91      3.18 o 
  11   8   0      133.89      113.81      5.11 o 
  12   8   0       30.90       33.77      2.74 o 
  13   8   0       69.20       65.37      4.06 o 
  14   8   0       15.04        9.69      2.47 o 
   1   9   0       17.91       22.95      1.34 o 
   2   9   0     1347.36     1271.56     30.38 o 
   3   9   0      865.18      908.13     22.03 o 
   4   9   0       13.60       12.65      1.03 o 
   5   9   0       67.03       64.14      3.30 o 
   6   9   0       50.53       60.07      5.68 o 
   7   9   0      140.19      128.47      3.13 o 
   8   9   0      133.91      124.10      6.56 o 
   9   9   0        0.12        0.78      0.91 o 
  10   9   0       17.81       18.08      4.42 o 
  11   9   0        0.70        2.03      2.21 o 
  12   9   0        5.28        3.48      2.00 o 
  13   9   0       17.97       24.97      2.04 o 
   0  10   0      264.52      224.94      9.62 o 
   1  10   0      178.67      186.12      5.52 o 
   2  10   0      411.28      436.69     10.74 o 
   3  10   0       99.00      111.49      3.21 o 
   4  10   0      519.80      488.70     15.02 o 
   5  10   0       29.98       24.23      2.72 o 
   6  10   0       62.09       55.55      2.75 o 
   7  10   0      176.37      189.51      6.13 o 
   8  10   0       40.97       38.92      2.97 o 
   9  10   0       48.04       54.89      2.67 o 
  10  10   0       22.87       21.26      2.34 o 
  11  10   0       28.21       31.20      4.34 o 
  12  10   0       26.77       24.79      3.48 o 
  13  10   0        0.09        1.33      2.21 o 
   1  11   0        2.13        1.68      1.21 o 
   2  11   0        5.10        1.28      1.19 o 
   3  11   0      298.33      274.79      8.94 o 
   4  11   0      202.56      163.80      5.96 o 
   5  11   0      397.24      391.63     13.57 o 
   6  11   0       77.85       79.99      3.23 o 
   7  11   0       45.34       43.20      3.14 o 
   8  11   0      256.33      261.35     18.72 o 
   9  11   0       22.43       23.16      2.02 o 
  10  11   0        6.41        7.25      1.78 o 
  11  11   0        4.77       11.11      3.25 o 
  12  11   0        8.98       13.63      2.89 o 
   0  12   0      463.67      373.42     19.44 o 
   1  12   0       60.72       46.57      2.34 o 
   2  12   0        3.00        0.24      2.13 o 
   3  12   0      235.49      233.42      6.51 o 
   4  12   0      997.29      893.14     19.40 o 
   5  12   0       42.60       43.85      2.41 o 
   6  12   0      139.27      135.82      4.22 o 
   7  12   0        4.22        3.87      1.89 o 
   8  12   0       59.92       62.61      3.50 o 
   9  12   0        0.04        1.27      1.63 o 
  10  12   0       38.15       38.00      2.19 o 
  11  12   0       85.15      101.36      6.40 o 
  12  12   0       41.09       44.86      3.63 o 
   1  13   0      238.49      245.50      6.78 o 
   2  13   0        3.36        4.71      2.18 o 
   3  13   0      240.18      247.54      6.87 o 
   4  13   0      231.98      212.92      5.75 o 
   5  13   0      117.75      117.29      6.46 o 
   6  13   0      156.70      156.28     11.95 o 
   7  13   0      204.06      198.46      8.68 o 
   8  13   0       26.44       25.53      2.18 o 
   9  13   0       71.49       86.28      3.55 o 
  10  13   0       52.38       57.93      2.47 o 
  11  13   0       16.41       24.23      3.24 o 
   0  14   0       84.52       80.52      6.41 o 
   1  14   0        0.00       -1.55      1.89 o 
   2  14   0      338.27      346.58      8.56 o 
   3  14   0      600.88      586.26     12.99 o 
   4  14   0     1219.38     1263.41     27.22 o 
   5  14   0       51.74       53.69      2.65 o 
   6  14   0        2.77        2.15      1.39 o 
   7  14   0      218.16      234.72      8.43 o 
   8  14   0      229.57      254.40     14.80 o 
   9  14   0      112.19      142.38      9.10 o 
  10  14   0       61.86       84.19      4.77 o 
   1  15   0       38.46       41.55      2.51 o 
   2  15   0       18.07       20.01      2.09 o 
   3  15   0       67.04       64.52      3.52 o 
   4  15   0        0.69       -0.52      1.44 o 
   5  15   0       40.70       42.18      2.30 o 
   6  15   0        0.03       -0.37      1.54 o 
   7  15   0       14.49       15.33      1.77 o 
   8  15   0        3.58        1.22      1.33 o 
   9  15   0       13.69       14.12      1.39 o 
   0  16   0        5.25        8.72      3.12 o 
   1  16   0       14.52       16.59      1.89 o 
   2  16   0        0.86        0.67      1.53 o 
   3  16   0       15.87       13.01      1.61 o 
   4  16   0       13.79       16.05      1.59 o 
   5  16   0       16.59       15.47      1.41 o 
   6  16   0        0.01       -0.78      1.32 o 
   7  16   0        0.53        0.96      1.18 o 
   8  16   0       16.24       14.49      1.87 o 
   1  17   0      118.12      124.24      4.75 o 
   2  17   0      105.81       84.64      4.45 o 
   3  17   0       51.80       59.05      2.91 o 
   4  17   0       71.31       73.89      5.95 o 
   5  17   0        0.09        0.26      1.30 o 
   6  17   0        0.69       -0.35      1.17 o 
   7  17   0       12.79       10.60      1.35 o 
   0  18   0        0.95        0.42      2.26 o 
   1  18   0        1.39        2.01      1.37 o 
   2  18   0       16.41       19.90      2.17 o 
   3  18   0       49.96       52.57      2.09 o 
   4  18   0        0.22        1.05      1.09 o 
   5  18   0        7.74        9.71      1.13 o 
   6  18   0        0.95        1.03      0.88 o 
   1  19   0       41.83       48.66      3.64 o 
   2  19   0        3.77        5.57      1.21 o 
   3  19   0        8.27       10.40      1.64 o 
   4  19   0        0.54        0.22      1.97 o 
 -15   1   1       16.76       13.60      0.85 o 
 -14   1   1        1.33        1.85      0.60 o 
 -13   1   1       21.70       24.82      1.00 o 
 -12   1   1      785.11      847.42     11.80 o 
 -11   1   1      780.43      802.22     11.63 o 
 -10   1   1        0.89        1.04      0.86 o 
  -9   1   1        0.87        1.21      1.66 o 
  -8   1   1      175.16      176.95     11.09 o 
  -7   1   1      132.61      145.18      3.88 o 
  -6   1   1        4.30        5.62      0.66 o 
  -5   1   1     1064.80     1080.64     20.16 o 
  -4   1   1     3623.53     3675.04     63.81 o 
  -3   1   1     1284.63     1189.00     20.73 o 
  -2   1   1     4977.91     4869.33     86.23 o 
  -1   1   1       19.20       21.24      0.58 o 
   0   1   1       37.21       55.47      1.26 o 
   1   1   1    15275.75    14095.05    527.95 o 
   2   1   1     3805.19     3803.35     72.17 o 
   3   1   1    15256.75    14422.23    240.26 o 
   4   1   1      126.11      118.23      2.28 o 
   5   1   1      321.76      351.93      6.39 o 
   6   1   1       97.32      112.82      2.71 o 
   7   1   1       96.34       76.41      1.99 o 
   8   1   1        1.78        0.64      1.22 o 
   9   1   1       25.18       24.00      2.03 o 
  10   1   1       80.33       83.73      2.15 o 
  11   1   1        0.01       -0.34      0.92 o 
  12   1   1        7.84        6.90      0.89 o 
  13   1   1        9.46       12.56      0.87 o 
  14   1   1       45.52       46.18      1.08 o 
  15   1   1        2.09        3.17      0.81 o 
 -15   2   1       10.64        9.12      0.83 o 
 -14   2   1       44.70       53.83      1.44 o 
 -13   2   1      237.55      256.06      5.43 o 
 -12   2   1      192.92      191.08      3.32 o 
 -11   2   1      177.65      171.96      2.88 o 
 -10   2   1        2.32        0.84      0.97 o 
  -9   2   1        0.23        0.99      1.71 o 
  -8   2   1       32.32       33.43      1.64 o 
  -7   2   1       78.54       96.00      7.22 o 
  -6   2   1      265.83      275.35      6.38 o 
  -5   2   1      186.92      180.56      3.86 o 
  -4   2   1     1499.70     1489.27     25.85 o 
  -3   2   1     5114.54     5070.35     93.96 o 
  -2   2   1     5318.97     5260.21    103.17 o 
  -1   2   1       14.52        9.82      0.82 o 
   0   2   1      997.25      962.98     22.90 o 
   1   2   1    23522.12    22597.76    490.04 o 
   2   2   1     1182.20     1197.38     22.67 o 
   3   2   1      554.89      572.97     10.07 o 
   4   2   1      763.16      748.32     13.12 o 
   5   2   1       72.80       76.00      1.67 o 
   6   2   1      150.43      153.31      3.47 o 
   7   2   1      254.03      272.68      5.74 o 
   8   2   1       22.37       18.39      1.36 o 
   9   2   1      102.04      100.48      4.62 o 
  10   2   1       21.46       20.96      1.37 o 
  11   2   1        7.84        7.58      1.04 o 
  12   2   1      126.59      136.78      2.53 o 
  13   2   1       91.88       97.06      2.31 o 
  14   2   1       60.20       58.47      1.21 o 
  15   2   1        5.81        6.98      0.90 o 
 -15   3   1        1.32        0.77      0.77 o 
 -14   3   1       39.52       43.59      1.28 o 
 -13   3   1       20.88       20.94      0.91 o 
 -12   3   1        1.67        2.11      0.84 o 
 -11   3   1        3.76        2.62      0.92 o 
 -10   3   1       45.89       43.82      1.47 o 
  -9   3   1      148.00      167.04     11.71 o 
  -8   3   1      108.50      104.95      4.64 o 
  -7   3   1       10.49       12.46      1.41 o 
  -6   3   1      331.14      327.20      8.02 o 
  -5   3   1        6.87        6.11      0.58 o 
  -4   3   1      140.80      129.23      2.82 o 
  -3   3   1     3093.82     3001.54     56.80 o 
  -2   3   1      602.03      567.42     11.22 o 
  -1   3   1     3022.38     2867.08     61.28 o 
   0   3   1     1132.00     1043.12     22.37 o 
   1   3   1     4968.41     4972.92    106.57 o 
   2   3   1      620.34      603.14     10.70 o 
   3   3   1      453.17      428.10      7.55 o 
   4   3   1      139.00      135.11      2.73 o 
   5   3   1      137.60      166.17      3.49 o 
   6   3   1       28.81       36.33      1.06 o 
   7   3   1      493.05      544.40     11.67 o 
   8   3   1      142.74      137.70      4.80 o 
  10   3   1        0.16        0.72      1.03 o 
  11   3   1       23.69       26.65      1.36 o 
  12   3   1       98.01      102.33      2.73 o 
  13   3   1      159.81      165.57      3.13 o 
  14   3   1       62.78       60.71      1.43 o 
  15   3   1        0.29        0.38      0.61 o 
 -15   4   1       18.50       15.45      1.11 o 
 -14   4   1       23.33       20.80      1.03 o 
 -13   4   1        0.68        1.33      0.95 o 
 -12   4   1        1.99        2.56      0.82 o 
 -11   4   1        5.18        2.67      1.03 o 
 -10   4   1       46.90       44.80      1.73 o 
  -9   4   1       36.71       28.76      5.17 o 
  -8   4   1        0.88        2.65      1.32 o 
  -7   4   1      988.65     1121.84     35.65 o 
  -6   4   1     2099.66     2204.44     59.00 o 
  -5   4   1       66.52       49.49      1.53 o 
  -4   4   1     4070.90     4343.53     87.02 o 
  -3   4   1      972.34      936.48     18.89 o 
  -2   4   1     2333.96     2318.91     49.60 o 
  -1   4   1      646.37      598.91     11.81 o 
   0   4   1      123.15      107.64      2.71 o 
   1   4   1      248.32      224.21      4.61 o 
   2   4   1     2964.78     2977.15     52.82 o 
   3   4   1       20.98       26.65      1.03 o 
   4   4   1       57.42       46.95      1.27 o 
   5   4   1       79.25       90.93      2.33 o 
   6   4   1     1738.54     1961.08     42.06 o 
   7   4   1      257.71      313.72      7.77 o 
   8   4   1       12.56       10.53      1.62 o 
   9   4   1       18.05       20.18      1.56 o 
  10   4   1       70.87       71.42      2.19 o 
  11   4   1       37.78       35.50      1.65 o 
  12   4   1        1.61        0.95      0.92 o 
  13   4   1        1.61        1.07      0.87 o 
  14   4   1       84.73       84.61      2.53 o 
 -14   5   1        3.01        2.47      1.02 o 
 -13   5   1        0.29        0.79      0.87 o 
 -12   5   1       26.56       25.87      1.65 o 
 -11   5   1        0.95        0.91      0.95 o 
 -10   5   1      124.79      129.22      5.22 o 
  -9   5   1      135.79      161.29      3.90 o 
  -8   5   1      102.97       94.24      4.59 o 
  -7   5   1      291.14      297.31     10.50 o 
  -6   5   1     1232.85     1430.20     38.34 o 
  -5   5   1     2552.77     2856.46     67.45 o 
  -4   5   1        2.23       13.20      4.94 o 
  -3   5   1      125.97      146.61      3.38 o 
  -2   5   1      107.67       99.65      2.27 o 
  -1   5   1     3511.44     3359.76     65.83 o 
   0   5   1      691.16      700.57     16.29 o 
   1   5   1      347.56      368.38      7.83 o 
   2   5   1       98.59      128.52      2.70 o 
   3   5   1     1147.49     1086.61     23.37 o 
   4   5   1        0.57        0.73      0.46 o 
   5   5   1       50.93       50.84      2.51 o 
   6   5   1      654.34      721.83     14.73 o 
   7   5   1     1323.67     1403.27     36.57 o 
   8   5   1       44.13       40.48      2.96 o 
   9   5   1       98.14      106.84      4.34 o 
  10   5   1        3.32        2.83      1.04 o 
  11   5   1       19.80       16.61      1.18 o 
  12   5   1        2.40        1.24      0.84 o 
  13   5   1        8.97        6.78      0.90 o 
  14   5   1        0.94       -0.16      0.82 o 
 -14   6   1        1.05        1.58      0.96 o 
 -13   6   1        8.85        6.42      0.92 o 
 -12   6   1       47.93       50.50      1.86 o 
 -11   6   1        2.52        1.75      1.35 o 
 -10   6   1       75.40       79.60      2.60 o 
  -9   6   1       13.33       10.96      1.09 o 
  -8   6   1      110.79      117.05     14.43 o 
  -7   6   1      590.45      614.13     23.44 o 
  -6   6   1      202.84      221.86      6.44 o 
  -5   6   1     1029.65     1208.43     28.95 o 
  -4   6   1     1326.75     1425.13     30.47 o 
  -3   6   1      155.31      184.27      4.25 o 
  -2   6   1        9.13        7.49      0.51 o 
  -1   6   1      146.72      165.31      3.66 o 
   0   6   1      215.33      195.53      4.67 o 
   1   6   1     1345.20     1365.19     38.46 o 
   2   6   1      513.22      477.28      9.52 o 
   3   6   1       12.38       16.09      0.69 o 
   4   6   1        1.51        5.25      0.54 o 
   5   6   1      677.37      719.72     15.81 o 
   6   6   1      446.77      446.94      9.92 o 
   7   6   1      171.67      201.58      6.09 o 
   8   6   1      653.83      641.07     23.18 o 
   9   6   1       34.81       44.37      2.25 o 
  10   6   1       71.56       70.32      2.14 o 
  11   6   1       37.07       34.41      1.35 o 
  12   6   1       40.06       39.53      1.92 o 
  13   6   1        9.71        6.58      1.22 o 
  14   6   1        4.48        3.53      0.83 o 
 -14   7   1        2.84        2.77      0.93 o 
 -13   7   1       84.21       90.31      5.63 o 
 -12   7   1       17.48       15.60      2.23 o 
 -11   7   1        7.27        7.51      1.41 o 
 -10   7   1       18.56       17.61      1.58 o 
  -9   7   1       10.28       10.14      1.44 o 
  -8   7   1       11.28       11.59      1.86 o 
  -7   7   1       74.02       80.95     18.49 o 
  -6   7   1      159.87      156.66      4.72 o 
  -5   7   1      321.03      362.47      8.96 o 
  -4   7   1      400.03      419.46      9.20 o 
  -3   7   1      105.12      114.22      2.98 o 
  -2   7   1       30.82       37.43      1.24 o 
  -1   7   1     3887.83     3885.79     83.53 o 
   0   7   1       24.07       23.67      0.87 o 
   1   7   1     1796.47     1810.40     38.93 o 
   2   7   1        3.50        1.66      0.46 o 
   3   7   1       21.83       31.99      1.89 o 
   4   7   1      734.51      788.87     16.10 o 
   5   7   1      176.36      189.83      4.60 o 
   6   7   1      231.72      236.13      5.71 o 
   7   7   1      182.20      169.32      5.87 o 
   8   7   1      174.60      182.59      3.44 o 
   9   7   1       77.75       88.24      2.26 o 
  10   7   1       32.59       26.82      1.18 o 
  11   7   1      158.53      155.32      4.37 o 
  12   7   1        9.47        5.63      2.04 o 
  13   7   1       10.84        9.42      1.20 o 
  14   7   1        0.51        0.90      0.77 o 
 -14   8   1        0.07       -0.32      1.01 o 
 -13   8   1        8.40        6.68      1.22 o 
 -12   8   1       11.13       13.99      2.94 o 
 -11   8   1      240.42      238.18      6.06 o 
 -10   8   1       57.58       56.47      2.94 o 
  -9   8   1       18.22       21.48      1.74 o 
  -8   8   1      133.54      131.84      4.18 o 
  -7   8   1       60.62       63.09     11.15 o 
  -6   8   1      302.94      328.88     11.24 o 
  -5   8   1        0.87        2.57      0.85 o 
  -4   8   1      243.37      256.46      5.92 o 
  -3   8   1      849.80      844.20     18.28 o 
  -2   8   1      823.09      888.72     21.57 o 
  -1   8   1     1104.81     1202.98     28.79 o 
   0   8   1        6.48        3.69      0.56 o 
   1   8   1     3816.09     3961.11     94.02 o 
   2   8   1       12.52       13.99      0.83 o 
   3   8   1      253.48      304.67      7.54 o 
   4   8   1       67.86       74.66      2.63 o 
   5   8   1      190.10      163.47      4.03 o 
   6   8   1      525.30      500.46     12.25 o 
   7   8   1       15.02       18.39      2.09 o 
   8   8   1        3.62        3.86      1.25 o 
   9   8   1        0.19       -0.91      1.13 o 
  10   8   1       28.97       27.48      1.75 o 
  11   8   1        0.25        0.39      0.97 o 
  12   8   1      213.86      213.83      7.35 o 
  13   8   1        0.01        1.45      1.06 o 
 -13   9   1        0.05       -0.12      1.28 o 
 -12   9   1       36.26       45.86      4.58 o 
 -11   9   1       11.63        6.09      3.62 o 
 -10   9   1      106.96       83.03      3.26 o 
  -9   9   1      148.21      150.84      3.47 o 
  -8   9   1        0.01        0.50      1.07 o 
  -7   9   1        5.55        6.88      1.20 o 
  -6   9   1       11.31        5.91      1.89 o 
  -5   9   1      174.64      167.72      5.26 o 
  -4   9   1      342.59      306.86      7.79 o 
  -3   9   1       26.65       28.50      1.48 o 
  -2   9   1       93.61      121.96      4.20 o 
  -1   9   1      524.41      557.20     13.82 o 
   0   9   1      175.08      188.27      5.56 o 
   1   9   1      159.33      154.81      4.18 o 
   2   9   1       85.46       84.09      2.82 o 
   3   9   1     2111.83     2081.78     49.55 o 
   4   9   1       51.99       49.21      1.89 o 
   5   9   1      153.56      167.64      5.05 o 
   6   9   1       20.23       24.13      1.93 o 
   7   9   1      223.26      217.30      8.09 o 
   8   9   1        0.12        1.66      1.58 o 
   9   9   1        7.59       10.06      1.31 o 
  10   9   1        6.57        7.57      1.65 o 
  11   9   1       25.32       18.00      2.66 o 
  12   9   1        1.79        2.11      1.89 o 
  13   9   1       33.21       31.43      3.95 o 
 -13  10   1       29.79       37.41      2.90 o 
 -12  10   1        8.74       10.05      2.94 o 
 -11  10   1        0.28       -3.11      3.11 o 
 -10  10   1      199.95      195.26     11.39 o 
  -9  10   1        0.35        1.11      0.96 o 
  -8  10   1       16.32       17.60      1.30 o 
  -7  10   1      387.76      382.73      8.21 o 
  -6  10   1       86.72       91.35      2.37 o 
  -5  10   1      265.57      274.39     10.41 o 
  -4  10   1      129.73      117.72      4.37 o 
  -3  10   1       66.66       75.35      2.79 o 
  -2  10   1      165.91      181.52      5.01 o 
  -1  10   1       17.88       16.91      1.06 o 
   0  10   1      108.39      104.93      3.91 o 
   1  10   1      696.28      660.53     18.12 o 
   2  10   1      319.72      313.42      7.91 o 
   3  10   1       76.74       74.82      3.25 o 
   4  10   1        2.28        2.57      1.49 o 
   5  10   1      165.92      154.82      6.05 o 
   6  10   1      422.60      389.71      7.59 o 
   7  10   1        0.09        0.03      1.21 o 
   8  10   1       38.18       40.68      2.50 o 
   9  10   1       12.51        7.24      1.92 o 
  10  10   1       11.78       15.30      1.94 o 
  11  10   1       99.61      102.20      6.95 o 
  12  10   1        0.58        1.45      2.62 o 
  13  10   1        2.40        1.19      2.21 o 
 -12  11   1       37.92       37.61      3.78 o 
 -11  11   1        0.10        0.16      3.00 o 
 -10  11   1       11.87       10.13      2.00 o 
  -9  11   1        0.33        0.17      1.83 o 
  -8  11   1        2.03        1.09      1.93 o 
  -7  11   1      622.05      638.28     13.79 o 
  -6  11   1       47.92       56.09      1.71 o 
  -5  11   1      250.52      239.13      7.65 o 
  -4  11   1      200.46      208.29      4.68 o 
  -3  11   1      174.81      179.43      8.09 o 
  -2  11   1      115.88      109.93      4.35 o 
  -1  11   1      147.72      146.32      4.95 o 
   0  11   1       31.16       27.33      1.66 o 
   1  11   1        2.24        0.69      1.01 o 
   2  11   1        3.74        4.59      1.71 o 
   3  11   1      550.49      537.92     16.32 o 
   4  11   1     1158.80     1003.18     18.43 o 
   5  11   1      831.85      798.89     14.70 o 
   6  11   1      705.05      702.16     15.30 o 
   7  11   1      125.09      122.56      5.20 o 
   8  11   1        7.46        8.33      1.92 o 
   9  11   1        0.06        0.80      1.70 o 
  10  11   1       50.33       49.51      2.32 o 
  11  11   1        5.65        7.82      3.18 o 
  12  11   1        0.07        0.22      2.40 o 
 -12  12   1       39.28       49.99      3.91 o 
 -11  12   1       75.30       83.03      5.83 o 
 -10  12   1       22.43       27.38      2.06 o 
  -9  12   1      254.65      259.64      8.18 o 
  -8  12   1        4.58        1.73      1.83 o 
  -7  12   1     1055.69     1079.29     27.99 o 
  -6  12   1       91.21       85.01      3.43 o 
  -5  12   1      605.26      596.39     13.18 o 
  -4  12   1        0.58        0.07      1.64 o 
  -3  12   1      485.87      458.46     10.51 o 
  -2  12   1      168.19      184.73      7.25 o 
  -1  12   1        6.54        8.21      1.61 o 
   0  12   1        6.82       10.32      2.75 o 
   1  12   1        6.68        9.23      1.75 o 
   2  12   1        6.73        4.38      1.91 o 
   3  12   1      147.36      147.58      6.27 o 
   4  12   1      769.19      770.01     16.86 o 
   5  12   1     1122.77     1062.86     22.85 o 
   6  12   1       52.10       41.22      4.33 o 
   7  12   1      160.11      153.37      5.14 o 
   8  12   1      141.42      139.94      6.81 o 
   9  12   1       38.37       42.60      4.21 o 
  10  12   1        6.94        4.98      1.56 o 
  11  12   1       63.86       64.03      5.01 o 
  12  12   1       10.66       13.07      2.52 o 
 -11  13   1       26.56       32.57      3.52 o 
 -10  13   1        4.12        6.57      3.20 o 
  -9  13   1        2.22        1.63      1.71 o 
  -8  13   1      199.87      194.55     14.43 o 
  -7  13   1        0.23       -0.42      1.79 o 
  -6  13   1       70.03       60.08      2.55 o 
  -5  13   1       59.87       68.28      3.80 o 
  -4  13   1      701.80      666.10     15.03 o 
  -3  13   1      767.29      774.94     17.16 o 
  -2  13   1      358.17      325.86      7.98 o 
  -1  13   1      438.50      370.22      9.11 o 
   0  13   1       39.99       42.64      2.80 o 
   1  13   1      170.88      165.90      5.25 o 
   2  13   1      484.13      466.95     12.54 o 
   3  13   1      148.90      140.16      4.61 o 
   4  13   1       71.81       68.99      4.05 o 
   5  13   1      344.17      340.66      8.44 o 
   6  13   1       71.75       75.67      5.13 o 
   7  13   1      184.52      188.50      5.90 o 
   8  13   1       10.12       14.77      4.02 o 
   9  13   1       98.58      105.23      4.45 o 
  10  13   1       44.88       47.92      2.43 o 
  11  13   1        0.02        0.29      2.42 o 
 -10  14   1        2.35        1.74      1.31 o 
  -9  14   1        2.67        4.15      1.46 o 
  -8  14   1       35.90       37.42      2.42 o 
  -7  14   1       35.35       33.30      2.09 o 
  -6  14   1        4.74        5.75      1.92 o 
  -5  14   1      482.88      498.57     11.56 o 
  -4  14   1       39.46       39.33      2.11 o 
  -3  14   1       49.63       46.79      2.63 o 
  -2  14   1      590.06      596.94     13.36 o 
  -1  14   1       93.91       91.57      3.01 o 
   0  14   1      376.95      355.29      8.79 o 
   1  14   1       43.97       50.58      2.57 o 
   2  14   1       14.20       17.70      2.61 o 
   3  14   1        0.61        2.97      1.63 o 
   4  14   1      114.68      120.52      4.79 o 
   5  14   1      111.60      102.73      3.63 o 
   6  14   1       11.15       10.93      1.55 o 
   7  14   1        6.55        5.29      1.65 o 
   8  14   1      132.37      133.61      4.86 o 
   9  14   1       41.03       42.53      2.12 o 
  10  14   1        8.59       10.42      1.63 o 
 -10  15   1       64.70       74.03      4.60 o 
  -9  15   1        3.58        3.29      1.30 o 
  -8  15   1       27.92       31.93      2.16 o 
  -7  15   1        1.03        0.45      1.45 o 
  -6  15   1        4.28        2.11      1.57 o 
  -5  15   1       28.58       26.70      1.78 o 
  -4  15   1       13.60       17.10      1.68 o 
  -3  15   1       13.98       13.72      1.86 o 
  -2  15   1      219.82      230.06      6.41 o 
  -1  15   1       18.05       15.41      1.81 o 
   0  15   1      341.53      341.85     10.96 o 
   1  15   1      142.62      133.01      5.73 o 
   2  15   1        0.51       -0.17      1.65 o 
   3  15   1      202.70      218.71      6.02 o 
   4  15   1       31.30       33.26      1.84 o 
   5  15   1        6.36        7.36      2.70 o 
   6  15   1       26.90       23.85      2.02 o 
   7  15   1        0.72        1.25      1.30 o 
   8  15   1       15.03       22.57      1.83 o 
   9  15   1        6.43        9.83      1.32 o 
  -8  16   1        6.59        7.93      1.28 o 
  -7  16   1        4.79        4.81      1.32 o 
  -6  16   1        0.07       -0.80      1.36 o 
  -5  16   1        0.27        0.39      1.50 o 
  -4  16   1        1.05       -1.10      1.35 o 
  -3  16   1       82.05       89.48      4.96 o 
  -2  16   1       40.15       43.44      2.42 o 
  -1  16   1       12.66       12.58      1.58 o 
   0  16   1       20.64       20.27      2.03 o 
   1  16   1        2.93        4.33      1.66 o 
   2  16   1       50.11       53.48      2.57 o 
   3  16   1        0.66       -0.51      1.37 o 
   4  16   1        0.00        0.86      1.27 o 
   5  16   1        0.07        0.36      1.16 o 
   6  16   1       15.63       19.34      1.92 o 
   7  16   1       17.34       16.01      1.64 o 
   8  16   1        1.80        1.19      0.88 o 
  -7  17   1       48.99       59.93      2.50 o 
  -6  17   1       26.00       30.32      1.97 o 
  -5  17   1       36.07       36.63      2.08 o 
  -4  17   1       99.15      103.98      4.97 o 
  -3  17   1        3.86        3.46      1.34 o 
  -2  17   1       39.15       35.44      1.84 o 
  -1  17   1       10.67       10.09      2.04 o 
   0  17   1       14.11       10.28      1.68 o 
   1  17   1       17.13       20.48      1.85 o 
   2  17   1        8.16        9.06      1.31 o 
   3  17   1       29.28       25.92      2.24 o 
   4  17   1       34.69       35.88      1.88 o 
   5  17   1        0.74        1.32      1.28 o 
   6  17   1        0.46        2.46      1.12 o 
   7  17   1       22.94       22.19      1.84 o 
  -6  18   1        0.01        0.59      1.06 o 
  -5  18   1        0.37        0.60      1.15 o 
  -4  18   1        1.81        3.07      2.00 o 
  -3  18   1       34.24       29.63      2.04 o 
  -2  18   1       16.46       14.29      1.53 o 
  -1  18   1       18.00       19.72      2.01 o 
   0  18   1       18.01       15.79      1.59 o 
   1  18   1        0.46        0.70      1.31 o 
   2  18   1        0.73        1.44      1.30 o 
   3  18   1        0.37        0.37      1.01 o 
   4  18   1       20.40       25.65      2.22 o 
   5  18   1        0.40        0.62      0.96 o 
   6  18   1       10.01       12.71      1.29 o 
  -3  19   1        2.40        3.75      2.01 o 
  -2  19   1        1.04        0.29      1.95 o 
  -1  19   1       20.60       19.33      2.39 o 
   0  19   1        1.39        0.95      1.79 o 
   1  19   1        5.47        8.91      1.73 o 
   2  19   1        4.84        2.53      1.15 o 
   3  19   1        0.55       -0.64      2.05 o 
 -15   0   2        6.89        5.81      1.17 o 
 -14   0   2      246.13      284.57      7.96 o 
 -13   0   2       94.49       89.85      3.24 o 
 -12   0   2      458.34      461.70     12.33 o 
 -11   0   2        4.01        5.88      1.34 o 
 -10   0   2      166.19      156.32      9.27 o 
  -9   0   2      373.14      364.61     19.93 o 
  -8   0   2       22.63       24.03      2.52 o 
  -7   0   2       31.70       38.27      2.21 o 
  -6   0   2     1891.90     1830.15     55.33 o 
  -5   0   2      186.10      192.24      9.46 o 
  -4   0   2      693.80      769.00     23.55 o 
  -3   0   2    10335.17    10847.95    355.77 o 
  -2   0   2    36242.61    35680.80   1551.79 o 
  -1   0   2      137.81      140.56      3.56 o 
   0   0   2     2644.34     1988.10    100.47 o 
   1   0   2     1558.85     1544.58     41.56 o 
   2   0   2     1647.19     1691.33     43.69 o 
   3   0   2    13511.64    14055.44    362.52 o 
   4   0   2     2032.26     1981.38     51.02 o 
   5   0   2       65.15       78.01      3.63 o 
   6   0   2     1748.30     1852.98     48.23 o 
   7   0   2      197.89      205.10      6.01 o 
   8   0   2      270.07      273.64     11.03 o 
   9   0   2      157.02      144.06      9.34 o 
  10   0   2        1.08        2.72      1.30 o 
  11   0   2       24.42       25.23      1.78 o 
  12   0   2       10.36       10.91      1.44 o 
  13   0   2      248.94      285.60      5.89 o 
  14   0   2        7.55        7.13      2.21 o 
 -15   1   2       11.42       12.30      1.24 o 
 -14   1   2        0.95        1.13      0.72 o 
 -13   1   2       27.52       30.89      1.78 o 
 -12   1   2      233.22      249.53      7.82 o 
 -11   1   2      940.78      979.69     15.15 o 
 -10   1   2      631.52      598.14      9.19 o 
  -9   1   2      459.34      487.82     24.78 o 
  -8   1   2        3.66        4.65      1.29 o 
  -7   1   2      282.35      277.85      7.31 o 
  -6   1   2      645.21      637.43     15.22 o 
  -5   1   2        1.59       -0.15      0.42 o 
  -4   1   2     2838.66     2876.68     60.95 o 
  -3   1   2       72.42       67.25      1.43 o 
  -2   1   2     3953.04     3990.35     76.45 o 
  -1   1   2      983.52     1026.72     21.42 o 
   0   1   2      431.56      388.71     10.12 o 
   1   1   2    12505.97    12273.30    315.51 o 
   2   1   2    13966.25    14226.01    283.16 o 
   3   1   2      750.77      809.71     14.90 o 
   4   1   2      352.01      380.17      7.02 o 
   5   1   2      168.37      174.45      3.55 o 
   6   1   2      654.54      638.58     11.90 o 
   7   1   2      321.19      350.53      7.61 o 
   8   1   2      250.32      274.48     10.05 o 
   9   1   2        0.96        1.49      1.28 o 
  10   1   2      124.28      116.62      2.57 o 
  11   1   2        4.23        3.54      0.99 o 
  12   1   2       18.54       18.64      1.07 o 
  13   1   2       48.98       54.03      1.37 o 
  14   1   2       20.41       18.03      0.82 o 
 -15   2   2        1.38        1.99      0.84 o 
 -14   2   2       24.38       27.01      1.63 o 
 -13   2   2      112.50      124.13      2.85 o 
 -12   2   2      133.10      132.77      2.64 o 
 -11   2   2      611.62      633.48      9.94 o 
 -10   2   2       28.00       32.86      1.30 o 
  -9   2   2      736.38      809.39     29.17 o 
  -8   2   2       85.51       80.40      3.53 o 
  -7   2   2     1762.97     1768.62     41.76 o 
  -6   2   2      703.76      782.93     18.87 o 
  -5   2   2     2693.88     2928.22     68.30 o 
  -4   2   2     1423.14     1441.64     26.75 o 
  -3   2   2     1522.80     1432.27     23.87 o 
  -2   2   2     2107.13     2130.55     38.87 o 
  -1   2   2     3694.41     3575.13     76.40 o 
   0   2   2     8568.85     8446.02    165.34 o 
   1   2   2     6531.43     6589.69    129.34 o 
   2   2   2    44193.48    42454.43   1701.25 o 
   3   2   2      191.59      222.34      4.30 o 
   4   2   2      401.55      406.22      8.33 o 
   5   2   2     1339.99     1391.07     25.45 o 
   6   2   2      332.49      316.89      6.63 o 
   7   2   2      931.64     1032.81     21.83 o 
   8   2   2      665.56      667.59     14.38 o 
   9   2   2        0.53        0.89      1.28 o 
  10   2   2        7.61        7.15      1.12 o 
  11   2   2       27.30       24.63      1.18 o 
  12   2   2      209.18      214.93      4.39 o 
  13   2   2      440.14      525.19      8.96 o 
  14   2   2       57.03       55.58      1.93 o 
 -15   3   2        5.64        6.10      0.86 o 
 -14   3   2       19.41       23.90      1.21 o 
 -13   3   2        1.58        1.23      0.96 o 
 -12   3   2      147.34      145.51      2.82 o 
 -11   3   2       12.45       10.38      0.96 o 
 -10   3   2      251.01      269.21      6.62 o 
  -9   3   2       24.83       31.80      4.76 o 
  -8   3   2      327.15      320.67     12.91 o 
  -7   3   2      244.24      254.07      7.20 o 
  -6   3   2      838.36      938.89     22.33 o 
  -5   3   2      119.46      111.60      3.03 o 
  -4   3   2      569.15      581.29     11.86 o 
  -3   3   2      138.21      108.55      2.08 o 
  -2   3   2     3975.84     3805.23     74.43 o 
  -1   3   2     1268.28     1258.05     24.79 o 
   0   3   2      220.30      191.11      3.56 o 
   1   3   2     1636.08     1531.19     30.05 o 
   2   3   2     5456.12     5488.77     99.83 o 
   3   3   2     3312.58     3382.93     62.82 o 
   4   3   2       52.90       53.84      1.33 o 
   5   3   2     1587.00     1719.39     33.96 o 
   6   3   2      140.49      131.81      3.70 o 
   7   3   2      252.26      245.80      5.60 o 
   8   3   2        0.13        0.14      1.06 o 
   9   3   2      150.55      152.96      3.95 o 
  10   3   2       70.80       80.97      2.04 o 
  11   3   2       27.69       32.16      1.29 o 
  12   3   2       40.25       44.91      1.36 o 
  13   3   2       72.39       76.97      2.00 o 
  14   3   2        1.46        1.13      0.66 o 
 -15   4   2        6.38        2.57      1.68 o 
 -14   4   2        6.05        5.47      0.93 o 
 -13   4   2        0.39        1.47      0.95 o 
 -12   4   2      137.43      150.40      6.61 o 
 -11   4   2       59.49       59.93      1.71 o 
 -10   4   2        0.34       -0.22      0.90 o 
  -9   4   2       89.46       89.13      6.99 o 
  -8   4   2        1.92        1.25      1.61 o 
  -7   4   2      220.89      236.72      8.31 o 
  -6   4   2      222.99      205.68      6.84 o 
  -5   4   2     2571.58     2826.61     68.11 o 
  -4   4   2     2228.63     2462.96     53.87 o 
  -3   4   2       38.42       44.63      1.05 o 
  -2   4   2      173.68      170.67      3.85 o 
  -1   4   2      128.89      120.80      2.56 o 
   0   4   2       56.50       53.82      1.19 o 
   1   4   2      436.12      443.93      8.85 o 
   2   4   2      105.24      113.17      2.50 o 
   3   4   2     1829.82     1856.27     32.39 o 
   4   4   2      389.53      398.65      7.69 o 
   5   4   2      298.24      318.01      7.22 o 
   6   4   2      147.34      142.99      3.83 o 
   7   4   2      440.79      453.24     11.01 o 
   8   4   2        0.76        1.33      1.32 o 
   9   4   2       16.67       16.76      1.29 o 
  10   4   2       21.32       21.23      1.22 o 
  11   4   2       52.59       52.06      1.81 o 
  12   4   2       20.38       19.03      1.46 o 
  13   4   2       20.20       19.15      1.10 o 
  14   4   2        0.46       -0.02      0.62 o 
 -14   5   2       17.09       18.55      2.01 o 
 -13   5   2       26.74       29.65      2.27 o 
 -12   5   2       26.23       27.08      1.59 o 
 -11   5   2       24.31       19.29      1.44 o 
 -10   5   2       80.22       74.48      4.86 o 
  -9   5   2      131.73      142.65      3.92 o 
  -8   5   2       40.30       34.45      2.29 o 
  -7   5   2       74.84       74.66      3.63 o 
  -6   5   2      236.03      235.60     10.04 o 
  -5   5   2       26.56       24.80      1.16 o 
  -4   5   2     2292.08     2622.92     61.90 o 
  -3   5   2       60.11       58.54      1.55 o 
  -2   5   2     1099.72     1138.69     24.36 o 
  -1   5   2       37.25       43.44      1.62 o 
   0   5   2     2492.29     2402.32     43.75 o 
   1   5   2        0.20        0.38      0.32 o 
   2   5   2      519.14      562.14     11.18 o 
   3   5   2     1163.27     1237.23     24.52 o 
   4   5   2      289.59      244.79      5.61 o 
   5   5   2      931.78      988.24     21.28 o 
   6   5   2       45.91       49.94      1.65 o 
   7   5   2       31.40       25.94      1.46 o 
   8   5   2       26.69       27.45      2.21 o 
   9   5   2      174.07      187.62      4.89 o 
  10   5   2        8.30        7.48      1.00 o 
  11   5   2      145.38      148.68      3.96 o 
  12   5   2       46.36       43.55      2.28 o 
  13   5   2       44.62       47.40      1.51 o 
  14   5   2       49.62       44.43      1.44 o 
 -14   6   2        8.49       10.35      1.99 o 
 -13   6   2        0.54       -0.42      0.85 o 
 -12   6   2       29.64       29.37      1.51 o 
 -11   6   2       16.40       12.41      1.59 o 
 -10   6   2        0.37        1.70      1.37 o 
  -9   6   2       21.83       22.43      1.61 o 
  -8   6   2      244.84      252.48     35.28 o 
  -7   6   2       16.19       15.01      2.31 o 
  -6   6   2      172.73      206.04      7.15 o 
  -5   6   2        3.46        7.85      0.77 o 
  -4   6   2     2079.83     2409.05     56.89 o 
  -3   6   2     1427.49     1574.55     36.25 o 
  -2   6   2     2827.75     2957.57     68.18 o 
  -1   6   2     2409.79     2503.91     52.22 o 
   0   6   2      868.46      884.95     23.11 o 
   1   6   2       74.58       74.67      1.82 o 
   2   6   2     1746.86     1787.97     37.53 o 
   3   6   2      588.93      686.79     16.14 o 
   4   6   2       24.57       15.79      0.79 o 
   5   6   2      296.84      262.43      6.24 o 
   6   6   2      268.19      270.26      7.07 o 
   7   6   2      291.47      289.40      7.77 o 
   8   6   2        0.02        1.03      1.10 o 
   9   6   2        6.76        4.26      1.40 o 
  10   6   2       49.05       46.89      4.07 o 
  11   6   2        3.82        3.78      1.25 o 
  12   6   2        0.30        0.35      1.05 o 
  13   6   2      118.33      111.85      5.02 o 
  14   6   2        2.00        1.99      0.80 o 
 -14   7   2        2.68        2.22      1.11 o 
 -13   7   2        0.01        0.80      0.99 o 
 -12   7   2       42.24       46.35      1.67 o 
 -11   7   2      133.55      122.88      4.01 o 
 -10   7   2       28.46       29.78      1.78 o 
  -9   7   2       21.54       28.65      2.93 o 
  -8   7   2        4.64        2.55      1.36 o 
  -7   7   2       12.18       12.62      2.27 o 
  -6   7   2        2.60        4.50      1.13 o 
  -5   7   2      459.77      485.49     13.42 o 
  -4   7   2        0.27        0.28      0.65 o 
  -3   7   2      818.92      850.62     18.40 o 
  -2   7   2        0.33        0.97      0.51 o 
  -1   7   2      258.55      253.51      6.22 o 
   0   7   2      541.43      552.97     13.04 o 
   1   7   2       29.82       30.44      1.21 o 
   2   7   2       30.30       26.63      1.68 o 
   3   7   2      157.46      154.48      3.66 o 
   4   7   2      992.00      978.93     21.14 o 
   5   7   2      557.70      552.26     12.23 o 
   6   7   2       27.30       23.62      1.47 o 
   7   7   2        2.58        3.08      1.25 o 
   8   7   2       11.01       11.41      1.32 o 
   9   7   2        1.61        2.23      1.13 o 
  10   7   2       47.27       41.91      2.39 o 
  11   7   2        2.13        2.19      1.33 o 
  12   7   2       33.08       31.79      1.39 o 
  13   7   2       11.95       10.85      1.13 o 
 -14   8   2       10.51        7.90      1.05 o 
 -13   8   2       98.01       89.78      3.11 o 
 -12   8   2       11.34       10.22      1.18 o 
 -11   8   2        0.00        0.09      1.30 o 
 -10   8   2        0.04        0.09      1.24 o 
  -9   8   2      211.95      180.70      4.62 o 
  -8   8   2        6.26        6.36      1.48 o 
  -7   8   2       26.06       28.23      2.52 o 
  -6   8   2       13.33       10.23      1.88 o 
  -5   8   2       12.49       13.44      1.16 o 
  -4   8   2        1.16        5.64      0.85 o 
  -3   8   2       59.92       59.89      1.69 o 
  -2   8   2       60.26       43.82      2.95 o 
  -1   8   2     1165.62     1245.54     32.66 o 
   0   8   2      328.99      359.50      8.73 o 
   1   8   2      263.50      260.48      7.11 o 
   2   8   2     1207.17     1174.70     28.06 o 
   3   8   2        0.68        1.39      0.72 o 
   4   8   2        6.23        3.75      0.79 o 
   5   8   2       31.57       30.04      1.44 o 
   6   8   2        1.02        1.52      1.14 o 
   7   8   2      182.50      172.48      4.04 o 
   8   8   2        5.75        4.66      1.18 o 
   9   8   2       32.89       26.44      1.93 o 
  10   8   2        0.41       -1.14      1.14 o 
  11   8   2       18.03       20.70      2.51 o 
  12   8   2       10.04        8.88      1.84 o 
  13   8   2        3.28        2.88      0.96 o 
 -13   9   2       57.09       59.48      4.83 o 
 -12   9   2       46.60       43.84      4.48 o 
 -11   9   2        0.00        0.28      1.22 o 
 -10   9   2      417.48      416.06      9.71 o 
  -9   9   2      192.28      159.66      4.88 o 
  -8   9   2       36.89       40.66      1.93 o 
  -7   9   2      269.89      254.60      5.20 o 
  -6   9   2        8.89       15.74      2.20 o 
  -5   9   2       36.05       36.97      2.28 o 
  -4   9   2       43.85       39.71      2.05 o 
  -3   9   2        6.57        7.50      0.88 o 
  -2   9   2      188.04      174.62      5.67 o 
  -1   9   2      521.37      553.37     14.86 o 
   0   9   2      408.63      382.84     10.58 o 
   1   9   2      326.20      317.36      8.94 o 
   2   9   2      615.32      622.22     15.03 o 
   3   9   2      235.73      238.80      6.31 o 
   4   9   2       37.36       49.91      2.28 o 
   5   9   2      423.84      362.37      9.77 o 
   6   9   2      146.12      158.69      3.71 o 
   7   9   2       53.85       56.40      2.08 o 
   8   9   2       18.91       15.76      1.44 o 
   9   9   2      146.62      143.99      8.22 o 
  10   9   2        0.05       -0.29      1.04 o 
  11   9   2        0.19        0.32      2.22 o 
  12   9   2        3.69        2.15      1.44 o 
  13   9   2        5.81        5.60      1.09 o 
 -13  10   2       45.59       44.39      2.15 o 
 -12  10   2        5.04        5.76      1.50 o 
 -11  10   2      184.97      252.86     12.92 o 
 -10  10   2      382.21      436.13     10.09 o 
  -9  10   2      360.42      338.62      6.98 o 
  -8  10   2      476.77      429.17     10.20 o 
  -7  10   2      477.46      439.88      8.64 o 
  -6  10   2       20.85       20.52      1.61 o 
  -5  10   2      255.83      244.45      9.38 o 
  -4  10   2       16.65       15.74      1.99 o 
  -3  10   2      142.21      130.76      4.40 o 
  -2  10   2      265.01      249.64      8.24 o 
  -1  10   2       14.59        7.96      1.20 o 
   0  10   2      181.46      161.36      6.82 o 
   1  10   2      145.51      148.76      5.44 o 
   2  10   2      197.00      188.70      5.28 o 
   3  10   2        2.24        5.16      1.09 o 
   4  10   2        1.36        4.55      1.68 o 
   5  10   2      346.86      322.68      6.24 o 
   6  10   2      310.53      278.59      8.58 o 
   7  10   2      210.01      225.14      6.66 o 
   8  10   2      550.69      561.30     20.20 o 
   9  10   2        0.13       -0.60      1.10 o 
  10  10   2        0.58       -0.05      1.53 o 
  11  10   2        2.78        5.62      3.23 o 
  12  10   2       33.73       32.86      4.56 o 
 -12  11   2       49.83       49.79      2.29 o 
 -11  11   2        8.53       14.83      3.58 o 
 -10  11   2        8.31       24.87      4.47 o 
  -9  11   2       16.97       17.68      1.11 o 
  -8  11   2        3.12        0.59      1.20 o 
  -7  11   2      222.07      238.14      5.33 o 
  -6  11   2      194.92      206.29      8.50 o 
  -5  11   2      421.39      391.98      7.67 o 
  -4  11   2      160.77      159.14      3.50 o 
  -3  11   2       39.90       41.79      2.83 o 
  -2  11   2       78.57       79.42      6.32 o 
  -1  11   2       30.14       28.66      2.47 o 
   0  11   2        6.44        4.13      1.45 o 
   1  11   2      298.18      257.75     11.38 o 
   2  11   2       52.59       45.93      3.57 o 
   3  11   2      492.08      450.23     11.08 o 
   4  11   2      300.56      279.60      5.71 o 
   5  11   2      243.88      253.46      5.38 o 
   6  11   2      956.91      926.82     16.82 o 
   7  11   2       63.34       58.46      2.71 o 
   8  11   2        0.05        1.17      1.01 o 
   9  11   2        5.71        7.37      1.63 o 
  10  11   2        0.03        0.76      1.50 o 
  11  11   2        5.87        5.84      2.42 o 
  12  11   2        1.48        0.91      1.40 o 
 -12  12   2        4.03        2.46      1.38 o 
 -11  12   2        5.73        7.10      3.03 o 
 -10  12   2       42.05       61.32      5.52 o 
  -9  12   2        3.64        3.22      1.85 o 
  -8  12   2      120.58      132.70      5.62 o 
  -7  12   2      223.08      241.53      5.16 o 
  -6  12   2      909.04      914.09     19.60 o 
  -5  12   2      456.74      440.91      8.56 o 
  -4  12   2        8.08        9.74      1.19 o 
  -3  12   2       79.31       76.38      2.95 o 
  -2  12   2        1.94        2.77      1.04 o 
  -1  12   2        1.99        3.02      1.09 o 
   0  12   2       70.13       68.78      5.93 o 
   1  12   2      141.67      142.87      5.81 o 
   2  12   2       85.18       60.25      2.94 o 
   3  12   2       16.74       21.03      1.68 o 
   4  12   2      407.45      408.54      7.94 o 
   5  12   2      410.81      381.20      7.59 o 
   6  12   2      486.26      465.82     10.91 o 
   7  12   2        0.72       -1.09      1.63 o 
   8  12   2       26.08       22.58      2.05 o 
   9  12   2       58.06       65.25      2.79 o 
  10  12   2        1.27        0.41      1.65 o 
  11  12   2       12.09       13.92      1.96 o 
 -11  13   2        1.82        3.10      2.54 o 
 -10  13   2        5.75        7.78      2.53 o 
  -9  13   2        2.84        5.10      2.39 o 
  -8  13   2       99.23      107.85      3.77 o 
  -7  13   2       17.29       11.24      1.92 o 
  -6  13   2       34.65       43.02      4.88 o 
  -5  13   2        4.18        4.30      1.97 o 
  -4  13   2      140.10      134.02      5.19 o 
  -3  13   2      194.71      202.86      7.16 o 
  -2  13   2       13.20       11.88      1.78 o 
  -1  13   2      401.93      403.55      7.85 o 
   0  13   2        1.18        2.49      1.13 o 
   1  13   2      473.62      509.32     21.75 o 
   2  13   2      319.68      348.94     10.51 o 
   3  13   2       14.99       17.18      1.92 o 
   4  13   2        9.05       13.31      1.64 o 
   5  13   2      142.06      138.98      5.95 o 
   6  13   2        0.49        0.43      1.29 o 
   7  13   2        7.61        9.19      2.98 o 
   8  13   2        7.54        9.00      1.66 o 
   9  13   2       13.53       16.34      1.66 o 
  10  13   2       34.30       43.86      2.75 o 
 -10  14   2       33.44       39.77      3.86 o 
  -9  14   2        3.81        5.44      1.51 o 
  -8  14   2       30.78       31.34      3.28 o 
  -7  14   2       44.70       49.58      3.10 o 
  -6  14   2       20.64       23.59      2.46 o 
  -5  14   2       19.90       19.68      2.28 o 
  -4  14   2       40.53       39.19      2.95 o 
  -3  14   2      136.61      123.31      5.18 o 
  -2  14   2      160.19      175.52      4.98 o 
  -1  14   2      585.68      586.77     13.27 o 
   0  14   2       20.66       25.86      2.16 o 
   1  14   2      267.26      265.95     13.04 o 
   2  14   2      532.77      492.17     15.29 o 
   3  14   2        2.80        2.43      1.58 o 
   4  14   2       89.51       83.98      3.60 o 
   5  14   2       74.28       73.31      5.20 o 
   6  14   2       24.19       23.85      3.82 o 
   7  14   2        4.87        5.44      1.55 o 
   8  14   2       10.45       11.30      1.37 o 
   9  14   2       50.71       54.53      2.92 o 
  10  14   2        0.08        2.07      1.11 o 
  -9  15   2       11.69       13.24      1.74 o 
  -8  15   2       10.92       11.41      1.66 o 
  -7  15   2        3.68        3.63      1.82 o 
  -6  15   2       36.31       43.17      2.80 o 
  -5  15   2       51.88       49.23      2.90 o 
  -4  15   2       43.49       48.26      2.57 o 
  -3  15   2       64.60       72.85     10.12 o 
  -2  15   2      922.46      931.29     19.79 o 
  -1  15   2      106.13       89.46      4.80 o 
   0  15   2       18.63       14.62      1.85 o 
   1  15   2      177.98      159.26      6.08 o 
   2  15   2       32.42       28.56      2.21 o 
   3  15   2      100.67      107.57      3.63 o 
   4  15   2       20.69       16.86      1.64 o 
   5  15   2        0.92        0.53      1.24 o 
   6  15   2        0.78        0.94      1.40 o 
   7  15   2       13.58       13.38      1.71 o 
   8  15   2      115.01      116.24      3.53 o 
   9  15   2       78.38       95.22      3.71 o 
  -8  16   2        1.24        2.88      1.19 o 
  -7  16   2        6.28        7.92      1.42 o 
  -6  16   2       41.46       42.43      2.68 o 
  -5  16   2       28.97       25.52      5.52 o 
  -4  16   2      111.32      102.85      4.42 o 
  -3  16   2       37.66       55.23      4.77 o 
  -2  16   2        2.44        2.45      1.90 o 
  -1  16   2        0.53        2.74      1.90 o 
   0  16   2       64.49       61.07      3.37 o 
   1  16   2       17.94       17.55      2.34 o 
   2  16   2       60.28       59.53      2.08 o 
   3  16   2       21.58       24.27      1.57 o 
   4  16   2        4.49        2.54      1.15 o 
   5  16   2       42.43       41.57      2.33 o 
   6  16   2        1.47        0.49      1.36 o 
   7  16   2        1.93        3.72      0.98 o 
   8  16   2       16.18       17.53      1.22 o 
  -7  17   2        1.11        0.79      1.06 o 
  -6  17   2        9.57        6.91      1.26 o 
  -5  17   2       27.07       24.75      5.17 o 
  -4  17   2       18.46       16.47      1.71 o 
  -3  17   2       25.52       26.72      2.23 o 
  -2  17   2        0.60        0.64      1.61 o 
  -1  17   2       57.27       67.68      3.93 o 
   0  17   2       11.64        7.08      1.82 o 
   1  17   2      146.39      137.76      7.88 o 
   2  17   2       14.23       15.01      1.89 o 
   3  17   2       21.36       21.95      1.46 o 
   4  17   2       12.16       10.17      1.17 o 
   5  17   2        3.83        5.03      1.10 o 
   6  17   2        1.12        1.16      0.95 o 
   7  17   2        4.47        4.24      0.91 o 
  -5  18   2       18.76       18.15      2.07 o 
  -4  18   2       10.93       12.29      1.98 o 
  -3  18   2       23.34       32.07      3.08 o 
  -2  18   2        2.07        1.41      1.42 o 
  -1  18   2       54.33       46.97      3.62 o 
   0  18   2       35.03       35.56      2.38 o 
   1  18   2        7.94        8.04      1.57 o 
   2  18   2       19.47       27.39      1.99 o 
   3  18   2        5.75        5.64      1.39 o 
   4  18   2        7.43        7.64      1.25 o 
   5  18   2        0.53        0.38      0.95 o 
  -3  19   2       27.89       31.77      2.74 o 
  -2  19   2        1.94        2.37      1.81 o 
  -1  19   2        0.06        1.71      1.69 o 
   0  19   2        0.68        0.69      1.62 o 
   1  19   2       15.74       19.69      1.61 o 
   2  19   2        3.99        2.70      1.21 o 
   3  19   2       55.78       75.30      4.32 o 
 -15   1   3        1.28        1.32      0.88 o 
 -14   1   3        4.68        3.18      1.21 o 
 -13   1   3        7.44        6.15      1.98 o 
 -12   1   3       61.53       65.81      3.04 o 
 -11   1   3      461.58      454.72      7.97 o 
 -10   1   3     1597.41     1563.42     24.45 o 
  -9   1   3       44.00       42.19      4.14 o 
  -8   1   3        6.98        9.15      1.62 o 
  -7   1   3      704.96      733.68     17.92 o 
  -6   1   3     1775.59     1921.04     45.33 o 
  -5   1   3       13.69       14.77      0.75 o 
  -4   1   3     5813.85     6250.00    131.63 o 
  -3   1   3       77.41       69.77      1.82 o 
  -2   1   3       10.24       11.47      0.54 o 
  -1   1   3      306.56      281.76      6.70 o 
   0   1   3      260.67      267.84      7.30 o 
   1   1   3     5504.66     5344.34    191.47 o 
   2   1   3     1269.20     1394.50     27.53 o 
   3   1   3     1255.15     1327.35     25.99 o 
   4   1   3       35.34       31.55      1.11 o 
   5   1   3      571.12      555.08     11.15 o 
   6   1   3      887.50      896.24     16.59 o 
   7   1   3       17.68       21.02      1.06 o 
   8   1   3       40.78       37.67      1.81 o 
   9   1   3      376.36      380.55      6.26 o 
  10   1   3       24.23       20.51      1.19 o 
  11   1   3      130.22      131.41      2.71 o 
  12   1   3       37.50       35.75      1.25 o 
  13   1   3        0.46        0.74      0.79 o 
  14   1   3       41.67       41.34      1.32 o 
 -15   2   3       10.96       12.82      1.18 o 
 -14   2   3       63.35       66.10      4.26 o 
 -13   2   3       19.52       18.76      1.09 o 
 -12   2   3       14.46       11.16      1.26 o 
 -11   2   3       12.07       18.23      2.69 o 
 -10   2   3      881.89      922.11     15.47 o 
  -9   2   3      225.03      229.38      8.05 o 
  -8   2   3       23.95       20.72      2.08 o 
  -7   2   3      100.10      113.95      3.42 o 
  -6   2   3     1226.07     1206.92     28.46 o 
  -5   2   3       24.95       14.37      0.85 o 
  -4   2   3     3090.23     3453.74     72.96 o 
  -3   2   3       11.07        4.04      0.33 o 
  -2   2   3      206.97      225.20      4.50 o 
  -1   2   3        3.63        7.77      1.00 o 
   0   2   3      985.51      988.70     25.76 o 
   1   2   3     9043.86     9291.51    193.63 o 
   2   2   3       15.84       22.18      0.91 o 
   3   2   3     1638.56     1713.19     33.58 o 
   4   2   3     1099.56     1293.18     25.52 o 
   5   2   3     1833.95     1883.88     36.87 o 
   6   2   3       86.56       99.77      2.56 o 
   7   2   3        0.47       -0.83      0.83 o 
   8   2   3      327.81      345.44      8.28 o 
   9   2   3       37.06       55.24      6.68 o 
  10   2   3       27.56       26.20      1.33 o 
  11   2   3       11.86        8.76      0.97 o 
  12   2   3        4.63        5.04      1.02 o 
  13   2   3       57.16       55.74      1.77 o 
  14   2   3        0.41        0.50      0.81 o 
 -15   3   3        2.70        2.13      1.63 o 
 -14   3   3        4.57        4.92      1.39 o 
 -13   3   3       21.29       19.01      1.12 o 
 -12   3   3       35.18       36.84      1.81 o 
 -11   3   3      160.28      165.84      4.56 o 
 -10   3   3      132.90      127.06      3.13 o 
  -9   3   3       43.35       45.44      1.74 o 
  -8   3   3        3.05        3.36      2.32 o 
  -7   3   3       20.93       19.32      1.44 o 
  -6   3   3     2403.22     2594.14     60.79 o 
  -5   3   3     5724.86     6316.66    146.51 o 
  -4   3   3     1383.94     1584.17     33.86 o 
  -3   3   3       17.54       11.18      0.78 o 
  -2   3   3      512.90      555.27     11.81 o 
  -1   3   3       64.85       63.97      2.12 o 
   0   3   3       31.49       32.03      1.36 o 
   1   3   3       90.32      105.26      2.41 o 
   2   3   3      299.94      267.05      5.39 o 
   3   3   3        1.57        2.11      0.35 o 
   4   3   3      180.33      181.09      3.85 o 
   5   3   3      950.03      929.02     18.62 o 
   6   3   3       72.92       60.81      2.14 o 
   7   3   3      708.42      714.63     16.54 o 
   8   3   3      128.21      143.18      4.73 o 
   9   3   3      240.72      232.78      4.57 o 
  10   3   3      139.65      138.70      5.95 o 
  11   3   3        1.39        2.00      1.28 o 
  12   3   3       71.32       81.23      3.47 o 
  13   3   3        0.80        0.36      0.82 o 
  14   3   3        0.01        0.43      0.77 o 
 -14   4   3       10.43       11.48      1.35 o 
 -13   4   3        5.42        4.36      0.92 o 
 -12   4   3      108.07      123.24      3.32 o 
 -11   4   3      228.50      243.31      6.00 o 
 -10   4   3      384.59      388.82      7.94 o 
  -9   4   3       27.25       28.38      3.28 o 
  -8   4   3      448.54      452.63     16.96 o 
  -7   4   3      271.59      268.80      8.82 o 
  -6   4   3       70.05       69.65      4.69 o 
  -5   4   3      619.67      647.55     17.87 o 
  -4   4   3      125.13      154.73      4.03 o 
  -3   4   3      790.53      769.62     17.94 o 
  -2   4   3      435.86      445.87      9.75 o 
  -1   4   3      197.05      211.26      4.75 o 
   0   4   3      109.63      108.59      2.32 o 
   1   4   3       53.62       72.78      1.66 o 
   2   4   3     4093.85     4317.51     82.87 o 
   3   4   3     3059.99     3124.13     57.09 o 
   4   4   3     1344.94     1401.71     25.89 o 
   5   4   3        2.07        3.11      0.74 o 
   6   4   3      530.17      574.03     13.60 o 
   7   4   3       11.13       10.03      1.38 o 
   8   4   3      170.00      167.75      4.83 o 
   9   4   3        0.46       -0.12      1.43 o 
  10   4   3       10.38        9.99      1.67 o 
  11   4   3        0.73       -0.35      1.24 o 
  12   4   3        0.45       -0.11      0.97 o 
  13   4   3       67.73       71.45      2.79 o 
  14   4   3       60.34       64.49      2.19 o 
 -14   5   3        0.15       -0.02      1.03 o 
 -13   5   3        0.91        0.48      0.84 o 
 -12   5   3       38.56       35.23      2.01 o 
 -11   5   3       93.79       91.63      4.00 o 
 -10   5   3        0.86       -0.07      1.29 o 
  -9   5   3       10.57       12.36      1.47 o 
  -8   5   3       68.19       73.88      5.26 o 
  -7   5   3       27.95       28.26      2.39 o 
  -6   5   3        5.32        0.84      1.05 o 
  -5   5   3      163.12      172.01      6.17 o 
  -4   5   3       39.61       38.13      1.45 o 
  -3   5   3     1468.67     1583.14     41.20 o 
  -2   5   3       17.58       32.36      1.07 o 
  -1   5   3      298.64      362.66      7.25 o 
   0   5   3      107.81      133.26      2.86 o 
   1   5   3     4026.05     4188.88     82.06 o 
   2   5   3      255.21      289.34      5.65 o 
   3   5   3      152.55      162.39      3.55 o 
   4   5   3       39.18       41.33      1.59 o 
   5   5   3        6.56        8.63      0.89 o 
   6   5   3      207.64      219.24      5.49 o 
   7   5   3       77.15       70.15      3.41 o 
   8   5   3       34.89       31.44      1.67 o 
   9   5   3        1.70        2.83      1.37 o 
  10   5   3        0.14        0.24      1.41 o 
  11   5   3       10.35        8.93      1.35 o 
  12   5   3        0.98        1.09      1.01 o 
  13   5   3        2.36        1.50      0.76 o 
  14   5   3        5.77        6.44      1.17 o 
 -14   6   3        5.47        6.08      0.96 o 
 -13   6   3       12.70        9.28      0.92 o 
 -12   6   3       72.74       78.41      2.60 o 
 -11   6   3       11.52        7.81      1.27 o 
 -10   6   3      126.68      110.40      3.42 o 
  -9   6   3       62.57       76.24      3.07 o 
  -8   6   3       89.93       79.21      3.80 o 
  -7   6   3       71.13       73.21      5.50 o 
  -6   6   3        3.59        4.33      1.20 o 
  -5   6   3       31.54       27.83      1.46 o 
  -4   6   3      137.47      132.41      5.16 o 
  -3   6   3       28.86       17.53      1.22 o 
  -2   6   3       35.96       39.15      1.67 o 
  -1   6   3       26.16       21.18      0.70 o 
   0   6   3     1319.29     1383.62     27.33 o 
   1   6   3      904.54     1019.89     21.43 o 
   2   6   3      453.14      491.11     10.51 o 
   3   6   3       41.07       31.79      2.17 o 
   4   6   3      475.60      444.94     10.77 o 
   5   6   3       81.88       74.51      2.28 o 
   6   6   3       32.53       28.98      2.21 o 
   7   6   3       14.31       17.44      1.59 o 
   8   6   3        0.16       -1.11      1.16 o 
   9   6   3      126.42      126.29      2.71 o 
  10   6   3        0.00       -0.12      1.38 o 
  11   6   3        0.56       -0.60      1.19 o 
  12   6   3       11.35        8.93      1.05 o 
  13   6   3       51.75       41.29      1.83 o 
 -13   7   3        0.46        1.37      0.76 o 
 -12   7   3        1.02       -0.33      0.96 o 
 -11   7   3       19.83       17.35      1.24 o 
 -10   7   3       32.83       27.28      1.59 o 
  -9   7   3       47.99       54.24      2.05 o 
  -8   7   3       13.89       14.12      1.65 o 
  -7   7   3       66.23       61.95      6.29 o 
  -6   7   3       52.41       44.40      3.02 o 
  -5   7   3        9.05       12.21      1.22 o 
  -4   7   3      821.76      901.26     31.97 o 
  -3   7   3     1571.57     1529.90     44.54 o 
  -2   7   3      245.13      274.61      6.71 o 
  -1   7   3     1159.97     1153.07     24.35 o 
   0   7   3      548.43      621.49     16.33 o 
   1   7   3      289.68      329.85      8.04 o 
   2   7   3      244.20      256.94      6.39 o 
   3   7   3     1004.19     1039.80     26.29 o 
   4   7   3      519.50      537.81     13.07 o 
   5   7   3      243.20      219.88      7.20 o 
   6   7   3       14.12       15.33      1.40 o 
   7   7   3        3.72        4.52      1.21 o 
   8   7   3      177.93      185.79      4.08 o 
   9   7   3      241.16      234.16      5.05 o 
  10   7   3        1.37        1.90      1.11 o 
  11   7   3        1.06        0.87      1.16 o 
  12   7   3        8.30        4.92      0.96 o 
  13   7   3        2.72        2.38      0.85 o 
 -13   8   3       19.73       15.42      1.19 o 
 -12   8   3       25.19       29.35      1.38 o 
 -11   8   3        9.88       16.66      3.01 o 
 -10   8   3        0.78        0.23      1.13 o 
  -9   8   3        2.59        2.08      1.48 o 
  -8   8   3      177.44      183.53      5.05 o 
  -7   8   3        0.31       -0.13      1.34 o 
  -6   8   3        0.20        1.51      1.91 o 
  -5   8   3       14.33       18.52      1.40 o 
  -4   8   3        0.02        0.42      1.37 o 
  -3   8   3      424.54      462.20     13.69 o 
  -2   8   3      306.94      319.55      9.87 o 
  -1   8   3      314.56      319.03      8.57 o 
   0   8   3        2.45        2.73      0.69 o 
   1   8   3      302.37      318.07     10.10 o 
   2   8   3       70.14       78.34      3.21 o 
   3   8   3      118.55       95.85      4.40 o 
   4   8   3      288.63      269.35      6.94 o 
   5   8   3        1.41        0.44      1.20 o 
   6   8   3       82.37       88.75      4.22 o 
   7   8   3       41.31       36.70      1.98 o 
   8   8   3       19.97       19.61      1.41 o 
   9   8   3      190.14      218.30      5.31 o 
  10   8   3        4.80        4.05      1.10 o 
  11   8   3       40.24       44.04      2.37 o 
  12   8   3        0.24        1.15      1.23 o 
  13   8   3        0.03        0.04      0.77 o 
 -13   9   3        7.11        8.69      1.18 o 
 -12   9   3       17.40       18.76      2.62 o 
 -11   9   3        7.62        7.83      1.10 o 
 -10   9   3       51.56       50.24      2.06 o 
  -9   9   3       75.08       78.19      2.93 o 
  -8   9   3        5.85        5.99      1.34 o 
  -7   9   3      354.52      314.15      9.76 o 
  -6   9   3        0.45        1.64      1.29 o 
  -5   9   3      376.19      372.39     16.11 o 
  -4   9   3      168.17      125.54      8.22 o 
  -3   9   3       37.86       58.18      5.54 o 
  -2   9   3      385.95      377.08     11.49 o 
  -1   9   3      614.55      632.02     19.15 o 
   0   9   3       68.23       74.14      7.07 o 
   1   9   3        1.39        2.25      1.10 o 
   2   9   3       23.28       21.59      2.07 o 
   3   9   3        9.64        9.56      1.69 o 
   4   9   3       55.42       46.93      3.20 o 
   5   9   3        4.92        4.54      1.51 o 
   6   9   3     1336.54     1298.79     22.22 o 
   7   9   3      355.75      337.88      7.04 o 
   8   9   3       76.66       68.84      3.45 o 
   9   9   3      190.01      190.65      5.24 o 
  10   9   3        0.34        0.80      1.00 o 
  11   9   3        0.51        0.70      0.93 o 
  12   9   3        7.05        6.41      1.38 o 
 -11  10   3       15.83       17.99      1.18 o 
 -10  10   3      212.86      225.55      4.91 o 
  -9  10   3      118.91      154.54      4.74 o 
  -8  10   3       26.29       25.54      2.10 o 
  -7  10   3      460.10      459.51      9.04 o 
  -6  10   3      138.86      139.72      3.66 o 
  -5  10   3      266.35      238.82      5.93 o 
  -4  10   3      115.32       98.57      7.81 o 
  -3  10   3       17.56       18.29      2.23 o 
  -2  10   3       94.70      109.79      6.85 o 
  -1  10   3       28.00       33.39      2.40 o 
   0  10   3       19.59       16.91      1.65 o 
   1  10   3        0.61        0.21      1.37 o 
   2  10   3       80.94       74.08      6.17 o 
   3  10   3      238.52      224.10      8.21 o 
   4  10   3      224.85      236.59      7.96 o 
   5  10   3       47.23       46.62      2.10 o 
   6  10   3     1205.14     1214.77     24.81 o 
   7  10   3      315.88      301.04      7.21 o 
   8  10   3        9.89        6.35      1.47 o 
   9  10   3       86.25       99.29      3.11 o 
  10  10   3        0.09        0.21      0.87 o 
  11  10   3       31.39       32.42      2.07 o 
  12  10   3        4.67        3.48      2.71 o 
 -12  11   3        1.24        2.68      1.25 o 
 -11  11   3        3.21        6.07      2.20 o 
 -10  11   3       53.88       60.16      1.89 o 
  -9  11   3      552.21      554.78     10.55 o 
  -8  11   3      148.10      127.77      3.65 o 
  -7  11   3      112.37      109.95      3.71 o 
  -6  11   3       97.85       89.02      2.90 o 
  -5  11   3       22.84       30.69      1.53 o 
  -4  11   3      109.90       98.69      2.52 o 
  -3  11   3       23.18       19.03      1.20 o 
  -2  11   3      175.12      158.73      6.93 o 
  -1  11   3       48.61       39.48      2.71 o 
   0  11   3       16.10       15.41      2.10 o 
   1  11   3      135.11      108.40      5.31 o 
   2  11   3      420.67      424.33     18.17 o 
   3  11   3      291.09      276.16      6.32 o 
   4  11   3      372.00      365.82      8.08 o 
   5  11   3       64.49       63.66      2.47 o 
   6  11   3      335.69      367.94      9.60 o 
   7  11   3       20.33       20.04      1.45 o 
   8  11   3       31.83       38.41      3.34 o 
   9  11   3       72.14       74.85      3.02 o 
  10  11   3        1.05        2.34      1.56 o 
  11  11   3       10.34       10.22      1.16 o 
 -11  12   3        3.58        1.88      1.30 o 
 -10  12   3       44.99       42.50      9.65 o 
  -9  12   3      157.83      181.12     10.40 o 
  -8  12   3      126.84      116.06      4.67 o 
  -7  12   3       62.47       52.32      1.97 o 
  -6  12   3      661.00      649.89     12.36 o 
  -5  12   3       20.15       19.51      1.42 o 
  -4  12   3      138.95      134.79      3.28 o 
  -3  12   3       28.64       32.03      1.50 o 
  -2  12   3      104.58      103.27      3.55 o 
  -1  12   3       63.52       63.03      2.27 o 
   0  12   3       77.49       69.82      2.33 o 
   1  12   3       33.71       36.09      2.03 o 
   2  12   3      151.37      151.21      3.82 o 
   3  12   3        5.88        6.04      1.28 o 
   4  12   3       43.85       42.42      1.74 o 
   5  12   3        4.24        5.03      1.21 o 
   6  12   3       67.62       63.46      2.41 o 
   7  12   3      292.15      318.61     14.80 o 
   8  12   3       39.35       32.59      2.31 o 
   9  12   3       48.91       49.52      9.10 o 
  10  12   3       12.39       12.03      1.21 o 
  11  12   3        0.01        1.37      1.65 o 
 -11  13   3        3.73        1.75      1.22 o 
 -10  13   3        0.01       -0.54      1.51 o 
  -9  13   3       94.52       99.88      6.01 o 
  -8  13   3        6.97        3.23      1.72 o 
  -7  13   3      143.30      141.03      5.15 o 
  -6  13   3       89.24      100.14      3.25 o 
  -5  13   3        0.58        0.98      1.03 o 
  -4  13   3       31.04       27.05      2.11 o 
  -3  13   3       32.96       31.64      1.51 o 
  -2  13   3      107.81       97.87      3.17 o 
  -1  13   3       15.15       11.78      1.26 o 
   0  13   3      103.17      110.44      2.79 o 
   1  13   3        9.95        7.96      1.19 o 
   2  13   3       98.38       96.23      3.97 o 
   3  13   3       20.61       20.22      1.45 o 
   4  13   3       22.98       20.64      1.38 o 
   5  13   3       27.02       27.21      2.16 o 
   6  13   3        2.31        1.35      1.65 o 
   7  13   3       16.48       17.19      2.76 o 
   8  13   3        6.84       10.12      3.17 o 
   9  13   3        0.17        0.67      1.21 o 
  10  13   3        0.19        1.72      1.04 o 
 -10  14   3        3.08        3.46      1.30 o 
  -9  14   3        0.70        0.66      1.52 o 
  -8  14   3       16.58       16.76      1.76 o 
  -7  14   3       36.82       35.96      2.13 o 
  -6  14   3       10.06       14.44      2.37 o 
  -5  14   3        5.05        3.76      1.87 o 
  -4  14   3        2.88        3.00      1.85 o 
  -3  14   3      439.50      404.08      9.27 o 
  -2  14   3      182.57      212.51      4.73 o 
  -1  14   3       24.64       26.20      1.38 o 
   0  14   3        1.43        0.14      0.99 o 
   1  14   3       29.93       27.42      2.02 o 
   2  14   3        0.03        0.62      1.43 o 
   3  14   3       26.46       27.09      1.72 o 
   4  14   3       51.79       49.05      2.05 o 
   5  14   3       19.08       18.65      1.74 o 
   6  14   3       41.28       43.05      3.01 o 
   7  14   3       12.00       10.66      1.28 o 
   8  14   3       29.50       25.40      1.76 o 
   9  14   3       14.75       18.61      1.44 o 
  -9  15   3        0.23        1.67      1.28 o 
  -8  15   3        9.67        8.93      1.81 o 
  -7  15   3       35.98       34.64      1.97 o 
  -6  15   3        2.32        3.93      1.56 o 
  -5  15   3       32.33       29.34      2.99 o 
  -4  15   3        7.98        7.91      1.82 o 
  -3  15   3       65.18       73.93      4.76 o 
  -2  15   3     1245.39     1291.50     27.39 o 
  -1  15   3       12.48       16.62      1.76 o 
   0  15   3       26.34       16.56      1.79 o 
   1  15   3        8.29       13.06      2.06 o 
   2  15   3       25.31       22.28      1.69 o 
   3  15   3       39.99       36.49      1.90 o 
   4  15   3        3.99        2.56      1.22 o 
   5  15   3        0.14        1.34      1.07 o 
   6  15   3        0.10        0.66      1.13 o 
   7  15   3        0.03        1.55      1.15 o 
   8  15   3       12.23       12.24      1.14 o 
  -8  16   3        0.17        0.35      1.17 o 
  -7  16   3        6.08        7.43      3.79 o 
  -6  16   3        0.03        0.18      1.32 o 
  -5  16   3        4.37        6.97      3.10 o 
  -4  16   3        7.10       11.30      2.06 o 
  -3  16   3      100.27      120.54      4.98 o 
  -2  16   3       74.25       66.92      3.81 o 
  -1  16   3       35.49       30.61      2.02 o 
   0  16   3      481.79      450.37     14.18 o 
   1  16   3        5.64        6.13      1.75 o 
   2  16   3       41.63       42.19      2.65 o 
   3  16   3       27.61       27.45      1.61 o 
   4  16   3       14.21       14.23      1.22 o 
   5  16   3        3.65        8.76      1.32 o 
   6  16   3        7.76        9.07      1.25 o 
   7  16   3        0.01        0.31      0.91 o 
  -6  17   3        0.58        1.05      1.18 o 
  -5  17   3        6.32        4.98      1.82 o 
  -4  17   3       29.98       31.97      2.22 o 
  -3  17   3       27.34       37.24      2.18 o 
  -2  17   3        4.23        4.07      1.38 o 
  -1  17   3       67.20       62.78      2.42 o 
   0  17   3        8.52       11.21      1.78 o 
   1  17   3        0.01       -1.41      1.44 o 
   2  17   3       48.93       54.08      2.82 o 
   3  17   3        0.69        1.01      1.36 o 
   4  17   3        0.93        0.51      1.15 o 
   5  17   3        9.66       12.33      1.27 o 
   6  17   3        0.58        1.43      0.91 o 
  -5  18   3        0.16        0.07      1.11 o 
  -4  18   3       14.43       12.51      3.37 o 
  -3  18   3        2.02        2.09      1.24 o 
  -2  18   3        5.88        7.36      2.19 o 
  -1  18   3        0.68       -0.37      1.40 o 
   0  18   3       12.73       14.03      1.65 o 
   1  18   3       61.37       76.51      4.68 o 
   2  18   3       56.91       69.29      4.74 o 
   3  18   3        3.72        4.09      2.10 o 
   4  18   3        4.92        6.05      1.86 o 
   0  19   3        7.53       10.03      1.71 o 
 -14   0   4       54.72       47.70      3.33 o 
 -13   0   4        5.20        4.39      2.22 o 
 -12   0   4       45.42       40.12      3.62 o 
 -11   0   4       74.01       72.64      4.83 o 
 -10   0   4       63.16       65.22      4.37 o 
  -9   0   4       95.59       82.06      2.45 o 
  -8   0   4       63.61       60.27      4.57 o 
  -7   0   4      130.52      158.06      6.89 o 
  -6   0   4      373.72      389.61     12.74 o 
  -5   0   4       96.80      113.25      3.87 o 
  -4   0   4     2011.49     2370.23     71.17 o 
  -3   0   4     3322.77     3586.81    107.20 o 
  -2   0   4      855.40      905.51     27.46 o 
  -1   0   4     1724.14     1833.43     57.98 o 
   0   0   4       31.01       36.44      1.73 o 
   1   0   4     6738.44     6365.98    746.17 o 
   2   0   4      143.86      152.80      5.25 o 
   3   0   4       83.76       65.95      2.46 o 
   4   0   4      922.53      927.32     34.77 o 
   5   0   4      117.27      114.40      3.99 o 
   6   0   4       67.05       60.28      2.99 o 
   7   0   4      266.34      260.89     10.19 o 
   8   0   4      358.27      350.52     17.12 o 
   9   0   4     1031.84     1069.58     20.83 o 
  10   0   4        0.00        0.98      1.22 o 
  11   0   4        9.43        8.19      1.86 o 
  12   0   4        0.51       -0.09      2.02 o 
  13   0   4       22.79       18.99      1.64 o 
  14   0   4       11.80        8.77      1.38 o 
 -14   1   4        0.37        1.34      1.14 o 
 -13   1   4        9.05        8.49      1.70 o 
 -12   1   4        1.50        1.21      1.60 o 
 -11   1   4       11.95       15.40      2.19 o 
 -10   1   4       29.82       25.34      1.99 o 
  -9   1   4      527.84      525.51      7.96 o 
  -8   1   4        0.23        0.12      1.85 o 
  -7   1   4      309.58      284.55      8.42 o 
  -6   1   4      233.60      257.65      6.71 o 
  -5   1   4        0.16       -0.26      0.58 o 
  -4   1   4     2744.56     3136.88     66.42 o 
  -3   1   4      713.45      772.47     16.71 o 
  -2   1   4       23.57       30.73      2.04 o 
  -1   1   4      261.85      305.67      6.86 o 
   0   1   4       53.12       60.22      4.18 o 
   1   1   4       85.78      103.86      2.51 o 
   2   1   4       17.26       13.55      0.74 o 
   3   1   4     1487.55     1478.02     31.46 o 
   4   1   4        1.64        4.81      1.65 o 
   5   1   4       42.64       45.84      1.78 o 
   6   1   4       23.96       26.90      1.33 o 
   7   1   4        0.32        0.25      1.03 o 
   8   1   4       12.00       10.18      1.01 o 
   9   1   4        5.06        5.60      0.93 o 
  10   1   4       30.34       28.93      1.20 o 
  11   1   4       19.34       22.89      1.49 o 
  12   1   4       56.45       58.18      2.38 o 
  13   1   4        0.00       -0.23      1.09 o 
  14   1   4        4.72        2.72      1.18 o 
 -14   2   4        4.75        8.99      1.18 o 
 -13   2   4       34.82       31.60      2.28 o 
 -12   2   4       67.36       74.43      4.44 o 
 -11   2   4       22.52       21.38      1.37 o 
 -10   2   4       64.06       64.67      2.04 o 
  -9   2   4      407.43      398.43      8.22 o 
  -8   2   4       47.58       43.29      3.00 o 
  -7   2   4       70.54       88.91      9.06 o 
  -6   2   4      159.67      140.10      3.97 o 
  -5   2   4      231.24      204.55      5.50 o 
  -4   2   4       30.53       31.70      1.09 o 
  -3   2   4     3152.30     3476.42     73.83 o 
  -2   2   4      230.04      240.42      5.81 o 
  -1   2   4      207.90      228.07      6.15 o 
   0   2   4      837.23      855.74     22.48 o 
   1   2   4        1.10        0.76      0.56 o 
   2   2   4     1134.61     1179.73     21.66 o 
   3   2   4        1.90        0.82      0.44 o 
   4   2   4       99.47      109.68      2.61 o 
   5   2   4      492.46      517.18     10.37 o 
   6   2   4        0.36        0.64      0.80 o 
   7   2   4       11.35       10.47      1.28 o 
   8   2   4       14.30       15.81      1.01 o 
   9   2   4       41.40       37.24      1.78 o 
  10   2   4        3.55        4.83      1.35 o 
  11   2   4       66.71       68.28      2.09 o 
  12   2   4        2.25        1.09      0.80 o 
  13   2   4       34.94       36.23      1.66 o 
 -14   3   4       13.03       11.79      2.36 o 
 -13   3   4       44.01       42.37      2.04 o 
 -12   3   4        0.82        0.02      0.93 o 
 -11   3   4       31.16       27.29      1.43 o 
 -10   3   4      369.34      393.14      7.34 o 
  -9   3   4     1336.75     1316.31     25.17 o 
  -8   3   4       59.89       58.59      3.39 o 
  -7   3   4       84.17       73.47      5.40 o 
  -6   3   4       96.36       96.35      3.19 o 
  -5   3   4        6.42        7.77      0.77 o 
  -4   3   4       18.95       25.61      1.46 o 
  -3   3   4      136.20      180.33      4.91 o 
  -2   3   4       67.99       59.91      1.88 o 
  -1   3   4       33.00       37.44      1.30 o 
   0   3   4      271.91      233.23      9.10 o 
   1   3   4      363.60      330.14      7.85 o 
   2   3   4       85.99       89.43      2.18 o 
   3   3   4     4068.06     4251.89     77.51 o 
   4   3   4     2653.50     2688.12     49.08 o 
   5   3   4      366.62      374.20      7.97 o 
   6   3   4       30.04       27.50      1.58 o 
   7   3   4       52.93       53.65      2.22 o 
   8   3   4        1.21        1.64      1.14 o 
   9   3   4       40.65       49.21      2.06 o 
  10   3   4       72.08       69.20      2.60 o 
  11   3   4       14.18       15.14      1.40 o 
  12   3   4        1.34        0.59      0.87 o 
  13   3   4        3.00        7.04      1.89 o 
 -14   4   4        9.50        7.31      1.20 o 
 -13   4   4       21.00       21.19      1.82 o 
 -12   4   4      183.93      181.58      5.02 o 
 -11   4   4       90.11       94.38      3.93 o 
 -10   4   4       69.28       66.40      2.57 o 
  -9   4   4     2289.26     2327.64     44.09 o 
  -8   4   4       17.37       19.19      2.00 o 
  -7   4   4       43.84       38.55      3.38 o 
  -6   4   4      573.98      572.62     17.75 o 
  -5   4   4      368.82      386.43     10.72 o 
  -4   4   4      306.72      301.03      9.80 o 
  -3   4   4       44.95       73.65      4.83 o 
  -2   4   4       19.90       23.76      0.95 o 
  -1   4   4       76.84       77.52      3.01 o 
   0   4   4       20.16       15.44      0.87 o 
   1   4   4     1940.41     2053.43     42.94 o 
   2   4   4     2486.35     2647.11     50.80 o 
   3   4   4     1447.36     1434.72     26.31 o 
   4   4   4     4082.78     4053.85     73.86 o 
   5   4   4      511.75      539.03     11.66 o 
   6   4   4      630.83      624.04     16.56 o 
   7   4   4      228.88      203.03      6.56 o 
   8   4   4        6.74        3.42      1.18 o 
   9   4   4      115.44      105.35      4.01 o 
  10   4   4       86.50       84.31      2.92 o 
  11   4   4       20.67       18.23      1.41 o 
  12   4   4        2.40        1.86      0.88 o 
  13   4   4       46.58       46.81      2.66 o 
 -14   5   4       20.21       22.23      1.44 o 
 -13   5   4       11.23       13.90      0.92 o 
 -12   5   4       18.29       24.22      1.37 o 
 -11   5   4       45.65       45.79      1.89 o 
 -10   5   4       99.62       98.01      3.30 o 
  -9   5   4      767.29      769.55     15.30 o 
  -8   5   4       26.25       23.08      1.80 o 
  -7   5   4       74.01       60.44      6.51 o 
  -6   5   4      339.14      316.97     13.10 o 
  -5   5   4      391.47      376.91     13.84 o 
  -4   5   4       35.50       29.74      2.56 o 
  -3   5   4       87.15       81.30      4.11 o 
  -2   5   4       41.99       37.07      1.51 o 
  -1   5   4        0.77        2.42      1.85 o 
   0   5   4        7.08        4.58      0.55 o 
   1   5   4      249.49      244.55      5.28 o 
   2   5   4      431.47      420.16      8.34 o 
   3   5   4      281.62      340.22      6.88 o 
   4   5   4       72.23       70.65      2.46 o 
   5   5   4      243.44      212.46      5.60 o 
   6   5   4      512.95      489.46     12.72 o 
   7   5   4       48.36       38.88      2.71 o 
   8   5   4       67.93       58.56      2.30 o 
   9   5   4       92.57       90.61      2.48 o 
  10   5   4       16.68       17.40      1.63 o 
  11   5   4        5.51        3.62      1.19 o 
  12   5   4        6.03        6.09      0.93 o 
  13   5   4        1.61        2.51      0.89 o 
 -14   6   4        1.39        1.67      1.06 o 
 -13   6   4        7.63        9.45      0.81 o 
 -12   6   4        1.51        0.94      0.88 o 
 -11   6   4       85.84       71.25      2.13 o 
 -10   6   4      246.99      227.88      4.93 o 
  -9   6   4        4.13        3.08      1.28 o 
  -8   6   4      103.71      112.16      3.19 o 
  -7   6   4        0.81        0.46      1.74 o 
  -6   6   4        2.81        3.60      1.92 o 
  -5   6   4       57.64       53.70      3.60 o 
  -4   6   4      644.16      614.87     27.87 o 
  -3   6   4      472.51      476.62     17.92 o 
  -2   6   4      254.22      247.75      6.79 o 
  -1   6   4        0.70       -0.71      0.71 o 
   0   6   4      127.21      129.69      3.16 o 
   1   6   4      491.29      531.84     11.39 o 
   2   6   4      855.18      931.85     21.14 o 
   3   6   4      137.95      145.89      4.90 o 
   4   6   4      208.07      193.46      5.27 o 
   5   6   4      140.35      129.14      4.13 o 
   6   6   4        4.96        4.72      1.22 o 
   7   6   4       35.81       38.36      1.87 o 
   8   6   4       10.08        8.85      1.34 o 
   9   6   4        4.68        3.35      1.18 o 
  10   6   4       85.15       79.95      2.20 o 
  11   6   4       33.46       31.70      1.65 o 
  12   6   4       16.55       17.06      0.99 o 
  13   6   4        8.12        8.13      0.91 o 
 -13   7   4       12.22       15.54      0.85 o 
 -12   7   4        4.35        1.46      0.85 o 
 -11   7   4      152.94      152.97      5.45 o 
 -10   7   4      118.36       98.99      2.86 o 
  -9   7   4        4.90        6.91      1.36 o 
  -8   7   4       85.07       81.96      3.66 o 
  -7   7   4       74.16       73.56      2.96 o 
  -6   7   4        0.23        0.77      1.79 o 
  -5   7   4      229.46      220.43     22.72 o 
  -4   7   4      112.28      124.07      5.30 o 
  -3   7   4        0.32        0.85      1.16 o 
  -2   7   4      499.26      596.47     17.98 o 
  -1   7   4      749.77      781.72     23.52 o 
   0   7   4       59.75       57.83      4.69 o 
   1   7   4        2.41        4.27      0.90 o 
   2   7   4      732.71      786.44     20.18 o 
   3   7   4       49.10       44.21      2.15 o 
   4   7   4        0.54        1.17      1.00 o 
   5   7   4       37.18       37.35      1.92 o 
   6   7   4       20.49       16.89      1.62 o 
   7   7   4      254.10      254.95      5.00 o 
   8   7   4       95.86      103.62      2.61 o 
   9   7   4        5.84        4.84      1.16 o 
  10   7   4       46.90       44.71      1.61 o 
  11   7   4       61.41       63.49      2.14 o 
  12   7   4        5.73        4.35      0.91 o 
 -13   8   4        1.24        1.66      1.02 o 
 -12   8   4        2.25        2.76      0.79 o 
 -11   8   4       97.13       87.19      3.43 o 
 -10   8   4       33.16       30.04      1.55 o 
  -9   8   4       24.69       26.54      1.81 o 
  -8   8   4      114.88      112.73      3.16 o 
  -7   8   4      129.30      113.22      3.22 o 
  -6   8   4      268.67      267.78      9.31 o 
  -5   8   4       80.64       70.16      3.55 o 
  -4   8   4       26.84       31.16      2.45 o 
  -3   8   4      214.62      226.00      8.55 o 
  -2   8   4       94.87       99.47      4.50 o 
  -1   8   4      193.06      222.01      7.04 o 
   0   8   4      917.99      895.99     26.49 o 
   1   8   4      111.38       96.38      6.14 o 
   2   8   4      212.95      205.26      6.69 o 
   3   8   4       13.35       10.28      1.56 o 
   4   8   4      236.61      236.33      7.01 o 
   5   8   4        0.55        1.41      1.33 o 
   6   8   4       75.14       74.22      5.39 o 
   7   8   4       35.55       33.18      1.52 o 
   8   8   4       79.64       84.36      2.57 o 
   9   8   4      103.42      105.74      4.90 o 
  10   8   4        6.67        6.67      1.06 o 
  11   8   4        0.03       -0.49      0.91 o 
  12   8   4        2.62        2.20      0.96 o 
 -12   9   4        7.72        8.08      0.85 o 
 -11   9   4       23.24       20.66      1.13 o 
 -10   9   4       10.68       13.39      1.33 o 
  -9   9   4      148.75      137.09      4.67 o 
  -8   9   4       34.19       30.31      3.70 o 
  -7   9   4      247.36      230.14      5.30 o 
  -6   9   4      162.76      165.92      5.26 o 
  -5   9   4      673.12      619.34     12.62 o 
  -4   9   4       18.94       12.34      2.80 o 
  -3   9   4      620.79      587.30     30.12 o 
  -2   9   4       24.24       27.97      2.38 o 
  -1   9   4     1341.78     1336.17     48.27 o 
   0   9   4      267.50      272.42     11.06 o 
   1   9   4       41.67       33.78      2.23 o 
   2   9   4       20.26       23.54      3.42 o 
   3   9   4        1.53        1.37      1.90 o 
   4   9   4       27.42       30.99      2.06 o 
   5   9   4       18.90       18.18      1.70 o 
   6   9   4        5.28        5.30      1.79 o 
   7   9   4      557.73      550.57     19.92 o 
   8   9   4      406.68      421.58      9.32 o 
   9   9   4        3.74        2.38      1.07 o 
  10   9   4       11.61       10.52      0.98 o 
  11   9   4        1.22        2.30      0.74 o 
  12   9   4        2.73        2.73      1.12 o 
 -12  10   4        7.97        9.38      1.18 o 
 -11  10   4        0.03        0.05      0.81 o 
 -10  10   4        0.11        0.16      0.97 o 
  -9  10   4       74.42       68.37      2.37 o 
  -8  10   4       34.71       26.32      1.53 o 
  -7  10   4      375.13      355.97      8.05 o 
  -6  10   4     1282.66     1287.84     23.24 o 
  -5  10   4     1055.94      967.59     15.89 o 
  -4  10   4       90.59       87.13      2.67 o 
  -3  10   4      301.49      269.83      7.15 o 
  -2  10   4      144.26      153.65      6.02 o 
  -1  10   4        3.45        4.05      2.30 o 
   0  10   4       20.24       22.32      3.01 o 
   1  10   4      256.34      245.96      7.80 o 
   2  10   4      242.66      202.47      9.74 o 
   3  10   4        5.74        8.71      1.34 o 
   4  10   4       34.52       31.44      2.71 o 
   5  10   4       77.61       79.92      2.27 o 
   6  10   4      422.83      379.51     11.82 o 
   7  10   4      224.71      269.12      7.70 o 
   8  10   4      250.26      279.46      6.26 o 
   9  10   4       57.91       71.42      2.22 o 
  10  10   4        7.07        4.94      1.01 o 
  11  10   4        3.37        2.61      1.00 o 
 -12  11   4       18.33       17.61      1.33 o 
 -11  11   4       35.35       34.33      2.06 o 
 -10  11   4       67.82       58.98      2.03 o 
  -9  11   4      108.47      104.52      3.20 o 
  -8  11   4       14.72       18.19      1.88 o 
  -7  11   4       50.56       38.41      2.72 o 
  -6  11   4      742.33      797.08     14.61 o 
  -5  11   4        0.55        1.51      1.17 o 
  -4  11   4       16.42       20.04      1.40 o 
  -3  11   4      101.00       81.82      2.44 o 
  -2  11   4       29.06       30.32      1.59 o 
  -1  11   4        5.37        5.28      1.22 o 
   0  11   4      404.27      354.56      7.14 o 
   1  11   4        7.59        9.48      1.34 o 
   2  11   4       20.92       20.57      1.29 o 
   3  11   4        2.26        2.81      1.19 o 
   4  11   4      339.46      316.13      6.22 o 
   5  11   4        1.02        1.04      1.11 o 
   6  11   4       22.07       21.78      1.47 o 
   7  11   4      503.57      565.35     25.40 o 
   8  11   4        2.71        4.03      1.08 o 
   9  11   4       13.26       14.89      1.94 o 
  10  11   4       14.99       13.81      1.58 o 
  11  11   4        1.04        0.42      1.23 o 
 -11  12   4        1.34        1.36      1.03 o 
 -10  12   4        0.01       -1.44      1.44 o 
  -9  12   4       40.35       48.14      1.71 o 
  -8  12   4        3.54        2.49      0.93 o 
  -7  12   4       39.06       34.36      1.60 o 
  -6  12   4        1.75        1.74      1.20 o 
  -5  12   4      133.14      110.86      2.77 o 
  -4  12   4        8.70        7.54      1.21 o 
  -3  12   4        3.01        6.05      1.11 o 
  -2  12   4       51.31       55.70      1.98 o 
  -1  12   4        6.13        3.17      1.14 o 
   0  12   4       15.20       14.30      1.34 o 
   1  12   4       25.48       19.97      1.58 o 
   2  12   4      123.85      121.43      2.57 o 
   3  12   4        6.13        8.13      1.25 o 
   4  12   4      101.49       97.56      2.43 o 
   5  12   4       37.34       35.54      1.64 o 
   6  12   4        0.83        0.24      1.10 o 
   7  12   4        9.92       11.83      2.15 o 
   8  12   4        0.12        0.58      1.21 o 
   9  12   4       25.81       28.23      4.17 o 
  10  12   4        0.84        0.22      0.94 o 
 -10  13   4       10.31        8.52      1.46 o 
  -9  13   4       22.51       23.02      1.77 o 
  -8  13   4        4.21        2.39      1.35 o 
  -7  13   4        0.64        1.89      1.46 o 
  -6  13   4       89.04       76.00      5.17 o 
  -5  13   4        0.51        0.26      1.10 o 
  -4  13   4      201.22      195.30      3.99 o 
  -3  13   4       54.66       49.90      1.76 o 
  -2  13   4        0.06        0.11      1.07 o 
  -1  13   4      201.52      225.09      4.84 o 
   0  13   4      483.40      456.35      8.69 o 
   1  13   4       39.33       29.24      1.50 o 
   2  13   4       17.38       14.62      1.14 o 
   3  13   4       65.38       66.38      3.31 o 
   4  13   4       96.08       96.92      2.87 o 
   5  13   4        3.88        3.55      1.01 o 
   6  13   4        0.74        0.64      0.92 o 
   7  13   4       32.00       31.32      2.53 o 
   8  13   4        0.80        2.63      1.12 o 
   9  13   4        9.18        7.70      1.49 o 
  -9  14   4        0.05        0.74      1.12 o 
  -8  14   4        0.10        0.01      1.27 o 
  -7  14   4       53.17       56.27      2.91 o 
  -6  14   4        6.55        4.97      1.69 o 
  -5  14   4        2.34        3.23      1.51 o 
  -4  14   4      397.92      415.86      8.12 o 
  -3  14   4       11.73       12.65      1.18 o 
  -2  14   4        1.73        4.63      1.11 o 
  -1  14   4      676.60      667.82     12.33 o 
   0  14   4       99.77       92.83      2.50 o 
   1  14   4       59.19       53.77      1.94 o 
   2  14   4        4.34        1.67      1.00 o 
   3  14   4        2.76        2.24      0.97 o 
   4  14   4       27.12       27.04      1.64 o 
   5  14   4       23.03       19.71      1.81 o 
   6  14   4        3.44        3.73      1.20 o 
   7  14   4       24.10       25.82      2.25 o 
   8  14   4        1.82        1.13      1.74 o 
   9  14   4        0.30        1.14      1.40 o 
  -8  15   4        3.15        2.14      1.07 o 
  -7  15   4        8.33        8.05      1.47 o 
  -6  15   4        3.57        5.34      1.62 o 
  -5  15   4        2.73        2.36      1.56 o 
  -4  15   4       22.38       23.23      2.42 o 
  -3  15   4        2.16        1.12      1.58 o 
  -2  15   4      157.13      170.87      6.83 o 
  -1  15   4       26.16       34.00      2.00 o 
   0  15   4       41.98       35.05      2.02 o 
   1  15   4       93.70       95.40      3.24 o 
   2  15   4        6.70        4.49      1.70 o 
   3  15   4        8.94        6.80      1.28 o 
   4  15   4       41.43       44.35      1.92 o 
   5  15   4       11.06       15.59      2.13 o 
   6  15   4        3.52        2.85      1.09 o 
   7  15   4       14.91       15.06      2.25 o 
   8  15   4        3.58        4.16      1.08 o 
  -7  16   4        9.06        8.20      1.21 o 
  -6  16   4        0.04        0.50      1.31 o 
  -5  16   4       35.92       47.74      2.37 o 
  -4  16   4        2.45        2.83      1.61 o 
  -3  16   4      104.25      105.58      5.23 o 
  -2  16   4        5.57        3.52      1.41 o 
  -1  16   4       11.79        9.29      1.47 o 
   0  16   4       62.24       61.06      2.49 o 
   1  16   4       24.79       19.14      2.00 o 
   2  16   4        1.24        1.84      1.52 o 
   3  16   4       63.91       62.04      4.31 o 
   4  16   4       18.46       19.24      1.65 o 
   5  16   4       19.44       21.55      1.34 o 
   6  16   4       53.60       63.05      2.58 o 
  -6  17   4       53.19       69.94      3.01 o 
  -5  17   4       15.22       15.94      1.80 o 
  -4  17   4        9.89       13.88      2.90 o 
  -3  17   4      107.69      124.94      4.33 o 
  -2  17   4       39.78       50.24      2.74 o 
  -1  17   4      114.79      114.36      4.61 o 
   0  17   4       57.71       64.89      2.37 o 
   1  17   4        0.07        1.08      1.37 o 
   2  17   4       28.67       38.00      2.23 o 
   3  17   4       34.01       38.35      3.31 o 
   4  17   4        7.49       10.07      2.04 o 
  -3  18   4        5.30        6.13      1.22 o 
  -2  18   4        8.03        9.12      1.94 o 
  -1  18   4        3.01        3.24      1.36 o 
   0  18   4       19.68       24.37      1.75 o 
   1  18   4       25.60       25.18      1.76 o 
   2  18   4       44.28       44.69      3.36 o 
 -14   1   5       10.94       10.04      1.33 o 
 -13   1   5       46.40       45.96      2.42 o 
 -12   1   5        2.24        1.76      1.52 o 
 -11   1   5       46.76       40.51      2.52 o 
 -10   1   5       43.74       37.03      4.76 o 
  -9   1   5        0.60        0.25      0.74 o 
  -8   1   5      328.67      314.90      5.19 o 
  -7   1   5        6.64        4.11      1.93 o 
  -6   1   5      436.93      481.15     15.18 o 
  -5   1   5      543.42      577.07     12.57 o 
  -4   1   5      136.35      122.46      3.32 o 
  -3   1   5     2341.77     2484.13     58.72 o 
  -2   1   5     2463.59     2619.51     70.50 o 
  -1   1   5      337.14      346.42      8.52 o 
   0   1   5       85.53      107.47      2.71 o 
   1   1   5       22.36       23.20      1.11 o 
   2   1   5      495.33      563.28     11.14 o 
   3   1   5        5.00        3.31      0.61 o 
   4   1   5      102.44       82.26      2.71 o 
   5   1   5       86.16       82.86      8.73 o 
   6   1   5        0.07       -0.03      1.09 o 
   7   1   5      122.11      113.65      2.96 o 
   8   1   5      318.02      312.73      6.92 o 
   9   1   5      228.29      239.42      6.08 o 
  10   1   5        0.06        0.48      1.60 o 
  11   1   5       29.74       26.63      1.94 o 
  12   1   5        2.50        3.19      1.45 o 
  13   1   5        0.14       -0.47      1.25 o 
 -14   2   5        0.91        1.64      1.02 o 
 -13   2   5        0.19       -0.03      1.55 o 
 -12   2   5       53.80       52.18      2.75 o 
 -11   2   5       67.98       54.95      4.14 o 
 -10   2   5       20.25       22.28      1.24 o 
  -9   2   5       38.33       43.77      1.41 o 
  -8   2   5      657.30      607.68      9.33 o 
  -7   2   5       11.24       10.37      2.30 o 
  -6   2   5       94.88       85.61      3.53 o 
  -5   2   5        3.79        3.51      0.91 o 
  -4   2   5       59.69       53.96      2.11 o 
  -3   2   5      308.72      385.31     10.62 o 
  -2   2   5      413.47      410.23     12.50 o 
  -1   2   5     2884.45     3000.00     77.82 o 
   0   2   5      471.33      484.09     13.02 o 
   1   2   5       72.54       68.69      4.15 o 
   2   2   5        9.57        9.86      0.65 o 
   3   2   5      633.99      612.59     12.21 o 
   4   2   5      104.07       83.22      2.91 o 
   5   2   5      157.32      166.16      5.58 o 
   6   2   5       51.93       53.62      3.69 o 
   7   2   5      323.33      320.31      5.80 o 
   8   2   5       56.27       48.14      1.59 o 
   9   2   5       29.19       29.38      2.73 o 
  10   2   5       44.55       39.05      1.52 o 
  11   2   5       32.88       24.79      1.90 o 
  12   2   5        2.19        2.79      1.57 o 
  13   2   5        7.59        5.74      1.25 o 
 -14   3   5        0.38        0.44      1.10 o 
 -13   3   5        0.01       -0.61      1.38 o 
 -12   3   5       49.10       51.29      2.91 o 
 -11   3   5      115.17       94.47      3.31 o 
 -10   3   5       48.54       46.65      1.81 o 
  -9   3   5      367.20      351.54      6.11 o 
  -8   3   5     4289.39     4226.04     63.75 o 
  -7   3   5      138.22      128.50      3.94 o 
  -6   3   5      175.21      193.20      9.21 o 
  -5   3   5      296.82      313.04      9.10 o 
  -4   3   5      120.32      121.79      4.55 o 
  -3   3   5       11.57       16.23      3.61 o 
  -2   3   5        0.44        0.72      0.78 o 
  -1   3   5        2.47        1.45      0.88 o 
   0   3   5      180.83      183.73      4.60 o 
   1   3   5      108.61      110.42      3.16 o 
   2   3   5      776.01      826.45     17.61 o 
   3   3   5     2980.24     3054.92     60.04 o 
   4   3   5      543.68      565.26     11.15 o 
   5   3   5      220.66      203.47      5.11 o 
   6   3   5      100.64      109.76      3.56 o 
   7   3   5      530.05      504.66      9.32 o 
   8   3   5      289.33      282.62      5.93 o 
   9   3   5       11.33       11.91      1.28 o 
  10   3   5      137.93      152.01      6.90 o 
  11   3   5       24.19       25.82      2.11 o 
  12   3   5        4.09        3.18      1.32 o 
  13   3   5        4.96        5.95      1.76 o 
 -14   4   5       29.32       30.38      1.97 o 
 -13   4   5        9.41        6.86      1.38 o 
 -12   4   5        2.95        2.69      1.62 o 
 -11   4   5        0.80        1.93      0.82 o 
 -10   4   5      252.60      207.45      7.59 o 
  -9   4   5        8.95       12.37      1.73 o 
  -8   4   5      418.59      433.13      7.24 o 
  -7   4   5       97.64       87.12      1.98 o 
  -6   4   5      275.27      258.37     10.14 o 
  -5   4   5      259.16      289.26      8.73 o 
  -4   4   5        7.63       10.89      1.15 o 
  -3   4   5       29.79       23.97      2.09 o 
  -2   4   5       32.94       28.69      1.95 o 
  -1   4   5        1.42        2.77      0.86 o 
   0   4   5       54.04       55.61      2.07 o 
   1   4   5      100.41      115.17      3.19 o 
   2   4   5      412.22      474.08     10.33 o 
   3   4   5        3.74        7.29      0.93 o 
   4   4   5       48.79       52.42      1.43 o 
   5   4   5      457.58      465.88     10.82 o 
   6   4   5       34.82       31.81      2.07 o 
   7   4   5      270.96      269.43      5.89 o 
   8   4   5       40.71       34.26      1.56 o 
   9   4   5        6.47        7.48      1.22 o 
  10   4   5       19.66       19.08      1.70 o 
  11   4   5       19.98       19.97      2.09 o 
  12   4   5        0.74        1.57      1.22 o 
  13   4   5        0.74        1.08      1.05 o 
 -13   5   5       27.54       25.36      1.56 o 
 -12   5   5        0.48       -0.64      1.25 o 
 -11   5   5      110.51      104.31      5.05 o 
 -10   5   5        2.22        1.95      1.05 o 
  -9   5   5       59.01       61.97      2.56 o 
  -8   5   5      149.38      136.97      4.60 o 
  -7   5   5      425.25      407.26      7.63 o 
  -6   5   5      360.66      377.80     22.83 o 
  -5   5   5        6.39        2.81      1.46 o 
  -4   5   5       66.76       73.67      6.65 o 
  -3   5   5        7.78        7.49      1.10 o 
  -2   5   5      189.31      186.35      6.42 o 
  -1   5   5      331.82      301.50      8.33 o 
   0   5   5       37.19       43.30      1.47 o 
   1   5   5       14.29       11.85      0.93 o 
   2   5   5      113.35      117.80      2.90 o 
   3   5   5      173.32      193.94      4.43 o 
   4   5   5      549.57      503.05     13.11 o 
   5   5   5      251.99      231.86      6.98 o 
   6   5   5        5.95        3.45      1.17 o 
   7   5   5      302.23      279.79      8.45 o 
   8   5   5       12.43       14.89      1.65 o 
   9   5   5      117.54      113.79      4.02 o 
  10   5   5       30.03       34.11      2.47 o 
  11   5   5        1.10        0.88      0.89 o 
  12   5   5        0.22        0.16      1.09 o 
 -13   6   5       34.87       39.25      4.86 o 
 -12   6   5       34.36       34.33      1.72 o 
 -11   6   5       38.45       36.88      1.74 o 
 -10   6   5       25.17       28.90      1.45 o 
  -9   6   5        8.29       13.03      1.43 o 
  -8   6   5      203.10      205.38      6.00 o 
  -7   6   5       32.56       28.56      1.54 o 
  -6   6   5      215.06      233.48      7.74 o 
  -5   6   5       18.63       13.54      1.96 o 
  -4   6   5       98.49       90.99      6.67 o 
  -3   6   5      296.38      280.96     11.16 o 
  -2   6   5        0.39        0.89      1.72 o 
  -1   6   5       58.78       52.96      4.57 o 
   0   6   5      736.92      720.90     18.32 o 
   1   6   5      131.06      143.18      3.98 o 
   2   6   5      164.00      170.01      4.40 o 
   3   6   5      159.01      140.00      4.27 o 
   4   6   5       70.68       66.86      2.42 o 
   5   6   5      166.39      161.57      9.04 o 
   6   6   5        5.27        3.19      1.20 o 
   7   6   5       82.10       71.73      3.21 o 
   8   6   5      192.44      199.23      5.18 o 
   9   6   5       53.95       58.01      1.82 o 
  10   6   5        0.00        0.42      0.96 o 
  11   6   5        0.42        1.27      0.96 o 
  12   6   5        2.20        1.69      1.43 o 
 -13   7   5        1.30        2.46      1.20 o 
 -12   7   5       18.27       18.68      1.66 o 
 -11   7   5       27.22       25.73      1.25 o 
 -10   7   5        4.80        3.82      1.01 o 
  -9   7   5        1.09        1.82      1.18 o 
  -8   7   5        0.29        1.86      1.30 o 
  -7   7   5       16.84       17.64      1.65 o 
  -6   7   5        3.97        5.80      1.38 o 
  -5   7   5       93.09       79.74      5.18 o 
  -4   7   5      386.08      342.51     12.53 o 
  -3   7   5      295.15      284.19     16.11 o 
  -2   7   5       89.30       80.91      4.78 o 
  -1   7   5      113.71      110.07      4.86 o 
   0   7   5      183.73      197.36      8.07 o 
   1   7   5      371.11      356.07     11.27 o 
   2   7   5      280.31      272.03      6.29 o 
   3   7   5       20.78       19.86      1.54 o 
   4   7   5       47.86       52.13      4.09 o 
   5   7   5        0.00       -1.06      1.21 o 
   6   7   5        7.16        6.94      1.26 o 
   7   7   5       79.07       79.89      4.26 o 
   8   7   5      229.73      238.06      4.82 o 
   9   7   5      103.37      104.31      4.08 o 
  10   7   5        1.69        1.59      0.92 o 
  11   7   5        4.44        1.82      1.08 o 
  12   7   5        0.67        0.80      0.86 o 
 -12   8   5        3.78        2.54      1.14 o 
 -11   8   5       18.01       18.90      1.08 o 
 -10   8   5        3.75        7.66      1.09 o 
  -9   8   5       55.33       51.98      3.38 o 
  -8   8   5       36.53       33.87      2.28 o 
  -7   8   5       15.84       19.27      1.75 o 
  -6   8   5        1.06        0.57      1.18 o 
  -5   8   5      630.45      598.83     10.62 o 
  -4   8   5      210.91      216.36      6.33 o 
  -3   8   5      374.92      307.57     16.24 o 
  -2   8   5        4.23        5.49      2.55 o 
  -1   8   5        0.01        0.97      1.67 o 
   0   8   5      160.46      170.25      6.76 o 
   1   8   5        7.11       13.41      2.34 o 
   2   8   5      637.16      582.69     17.50 o 
   3   8   5       17.17       15.91      1.45 o 
   4   8   5      116.82      130.02      3.69 o 
   5   8   5       63.73       76.64      2.54 o 
   6   8   5        9.45        7.08      1.35 o 
   7   8   5      133.38      129.01      3.68 o 
   8   8   5      254.28      280.44      6.34 o 
   9   8   5      162.69      177.56      4.00 o 
  10   8   5        0.08       -0.01      0.85 o 
  11   8   5        0.65        0.07      0.75 o 
 -12   9   5        4.63        5.26      1.39 o 
 -11   9   5        2.08        1.32      0.78 o 
 -10   9   5        0.26        0.07      0.94 o 
  -9   9   5        1.51        2.47      1.20 o 
  -8   9   5       93.76       90.22      2.93 o 
  -7   9   5      198.58      201.80      4.62 o 
  -6   9   5        4.62        3.73      1.14 o 
  -5   9   5      439.02      424.67      8.07 o 
  -4   9   5      374.88      327.05      7.06 o 
  -3   9   5      308.39      288.10      5.89 o 
  -2   9   5      715.63      660.14     14.80 o 
  -1   9   5        0.03        0.43      1.13 o 
   0   9   5      115.58      111.25      3.47 o 
   1   9   5       37.64       34.16      1.86 o 
   2   9   5        3.00        4.78      1.34 o 
   3   9   5       19.79       19.60      1.61 o 
   4   9   5      129.42      116.80      2.76 o 
   5   9   5        0.27        0.47      1.38 o 
   6   9   5        6.69        3.29      1.36 o 
   7   9   5        8.80        8.14      1.24 o 
   8   9   5      176.14      172.39      9.93 o 
   9   9   5        0.52        2.80      0.94 o 
  10   9   5        1.13        0.19      0.76 o 
  11   9   5       73.77       78.37      3.38 o 
 -11  10   5        0.63        0.20      0.69 o 
 -10  10   5       10.55       10.09      1.42 o 
  -9  10   5        6.60        6.24      1.11 o 
  -8  10   5       72.78       64.62      2.20 o 
  -7  10   5      102.37      100.15      2.78 o 
  -6  10   5        2.54        2.40      1.14 o 
  -5  10   5      193.61      185.36      3.94 o 
  -4  10   5      458.92      469.18      8.01 o 
  -3  10   5       60.60       52.92      2.88 o 
  -2  10   5       56.73       55.61      2.21 o 
  -1  10   5      122.97      115.25      3.75 o 
   0  10   5        1.29        1.63      1.30 o 
   1  10   5      119.77      109.41      3.54 o 
   2  10   5       51.99       57.08      1.93 o 
   3  10   5       63.41       56.67      1.97 o 
   4  10   5       49.74       54.80      2.59 o 
   5  10   5      110.98      102.20      2.69 o 
   6  10   5        6.62        5.87      1.37 o 
   7  10   5        0.24        0.00      1.16 o 
   8  10   5       43.28       35.88      1.51 o 
   9  10   5      116.07      128.05      3.20 o 
  10  10   5        0.65       -0.54      0.71 o 
 -11  11   5        3.86        1.90      0.89 o 
 -10  11   5       25.15       25.75      1.50 o 
  -9  11   5        0.48        0.58      0.94 o 
  -8  11   5        5.54        4.92      1.09 o 
  -7  11   5        0.03        0.71      1.12 o 
  -6  11   5       11.77        9.71      1.17 o 
  -5  11   5       36.48       38.59      1.61 o 
  -4  11   5      791.29      776.59     12.66 o 
  -3  11   5       48.49       47.07      1.82 o 
  -2  11   5        5.39        1.77      1.25 o 
  -1  11   5        0.17       -0.88      1.22 o 
   0  11   5       53.70       50.20      1.81 o 
   1  11   5        5.24        8.28      1.31 o 
   2  11   5        2.96        3.14      1.11 o 
   3  11   5        0.01        1.12      1.12 o 
   4  11   5       18.55       20.18      1.39 o 
   5  11   5        2.51        0.77      1.19 o 
   6  11   5       51.36       58.49      2.38 o 
   7  11   5        3.22        4.04      1.09 o 
   8  11   5        2.82        1.71      0.99 o 
   9  11   5        0.00        0.42      0.83 o 
  10  11   5        2.20        3.01      0.79 o 
 -10  12   5        5.29        8.03      1.12 o 
  -9  12   5        5.72        6.80      0.84 o 
  -8  12   5       14.96       11.25      1.33 o 
  -7  12   5       15.48       11.58      1.09 o 
  -6  12   5       74.47       77.01      2.95 o 
  -5  12   5       59.87       57.30      1.77 o 
  -4  12   5        4.72        4.88      1.26 o 
  -3  12   5      165.29      153.27      3.85 o 
  -2  12   5       60.47       58.27      2.71 o 
  -1  12   5       69.84       61.93      2.32 o 
   0  12   5       13.23        7.59      1.27 o 
   1  12   5       32.09       27.31      1.57 o 
   2  12   5       13.07       13.73      1.23 o 
   3  12   5      119.75      111.77      2.92 o 
   4  12   5        1.75        0.54      1.03 o 
   5  12   5       19.80       22.86      2.97 o 
   6  12   5       10.17        6.01      1.10 o 
   7  12   5       10.08        7.12      0.94 o 
   8  12   5        2.73        3.66      0.74 o 
   9  12   5        0.02        0.53      0.83 o 
  -9  13   5        1.87        1.89      1.16 o 
  -8  13   5       24.93       21.14      1.81 o 
  -7  13   5      117.22      114.52      3.80 o 
  -6  13   5      103.73      107.76      2.77 o 
  -5  13   5       22.17       19.18      1.23 o 
  -4  13   5        1.82        0.70      0.97 o 
  -3  13   5       12.60       11.85      1.77 o 
  -2  13   5       61.81       68.12      2.15 o 
  -1  13   5        2.35        2.36      1.10 o 
   0  13   5        4.45        4.10      1.17 o 
   1  13   5       20.92       15.49      1.36 o 
   2  13   5       39.95       38.80      1.43 o 
   3  13   5        3.22        2.53      1.11 o 
   4  13   5       59.12       64.61      2.08 o 
   5  13   5      146.75      152.98      3.42 o 
   6  13   5       12.56       13.53      0.95 o 
   7  13   5        0.25        0.60      0.97 o 
   8  13   5       10.52       14.41      2.49 o 
  -9  14   5        6.73        4.17      0.97 o 
  -8  14   5        6.96        6.24      1.15 o 
  -7  14   5        2.19        2.81      1.24 o 
  -6  14   5       18.89       21.06      6.31 o 
  -5  14   5        4.35        1.81      0.90 o 
  -4  14   5       26.90       21.32      1.14 o 
  -3  14   5        0.02       -0.03      1.02 o 
  -2  14   5       15.74       14.41      1.27 o 
  -1  14   5       20.19       19.87      1.33 o 
   0  14   5       23.71       29.42      1.40 o 
   1  14   5       24.42       16.90      1.30 o 
   2  14   5      167.11      163.13      4.09 o 
   3  14   5       11.82       12.75      1.41 o 
   4  14   5       50.03       54.50      2.23 o 
   5  14   5        6.56        7.05      1.14 o 
   6  14   5       11.54       11.50      1.43 o 
   7  14   5       42.72       48.88      1.84 o 
   8  14   5        9.74        8.86      0.90 o 
  -7  15   5        3.82        2.29      1.09 o 
  -6  15   5        0.00       -0.21      1.17 o 
  -5  15   5        0.70        0.91      1.24 o 
  -4  15   5       76.00       89.18      2.85 o 
  -3  15   5        1.29        2.64      1.13 o 
  -2  15   5       51.08       49.58      2.03 o 
  -1  15   5       69.44       85.46      2.74 o 
   0  15   5        2.63        1.88      1.36 o 
   1  15   5       85.57       75.76      2.87 o 
   2  15   5        0.07        0.21      1.56 o 
   3  15   5       30.95       34.26      2.75 o 
   4  15   5        4.04        4.65      1.80 o 
   5  15   5        0.32        1.02      0.93 o 
   6  15   5       25.93       32.25      1.49 o 
  -6  16   5       21.31       23.15      3.65 o 
  -5  16   5       10.86        9.72      2.09 o 
  -4  16   5       16.08       17.69      2.84 o 
  -3  16   5       57.42       48.02      1.72 o 
  -2  16   5        3.77        5.04      1.09 o 
  -1  16   5      139.68      150.17      4.22 o 
   0  16   5      133.12      131.55      3.75 o 
   1  16   5       22.19       28.27      2.14 o 
   2  16   5        4.37        5.23      1.33 o 
   3  16   5       17.24       20.22      1.84 o 
   4  16   5        0.60        1.96      0.99 o 
   5  16   5       21.74       19.52      1.58 o 
  -4  17   5       95.84      111.21      4.57 o 
  -3  17   5       30.64       30.36      3.60 o 
  -2  17   5       16.74       15.04      1.18 o 
  -1  17   5       78.29       86.09      5.52 o 
   0  17   5       94.69      112.61      3.10 o 
   1  17   5       20.09       20.13      2.64 o 
   2  17   5        2.55        0.33      1.47 o 
   3  17   5       29.32       33.77      2.84 o 
 -13   0   6        0.12        0.46      1.66 o 
 -12   0   6       17.45       16.18      2.42 o 
 -11   0   6       80.61       72.32      3.51 o 
 -10   0   6      202.58      184.67      9.92 o 
  -9   0   6       38.03       36.43      2.14 o 
  -8   0   6      116.47      109.56      3.54 o 
  -7   0   6       18.22       21.79      1.56 o 
  -6   0   6       49.12       50.66      2.13 o 
  -5   0   6      166.60      168.96      9.53 o 
  -4   0   6      106.15      101.28      6.12 o 
  -3   0   6      452.04      439.84     12.10 o 
  -2   0   6       36.67       34.90      2.22 o 
  -1   0   6      469.19      455.58     17.79 o 
   0   0   6        0.04        0.28      1.06 o 
   1   0   6      818.78      825.43     21.70 o 
   2   0   6       98.90       95.51      2.70 o 
   3   0   6       14.50       15.76      1.37 o 
   4   0   6      124.86      133.19      6.59 o 
   5   0   6       97.38       96.79      3.94 o 
   6   0   6      313.18      289.32      7.05 o 
   7   0   6       71.51       78.94      5.27 o 
   8   0   6      149.05      158.48      7.23 o 
   9   0   6       22.74       25.54      4.40 o 
  10   0   6       28.64       19.46      3.89 o 
  11   0   6        0.40       -0.20      2.98 o 
  12   0   6        9.05        9.18      2.71 o 
 -13   1   6       10.03       10.48      1.38 o 
 -12   1   6       17.15       25.40      3.48 o 
 -11   1   6      195.74      176.39     11.32 o 
 -10   1   6       41.14       41.00      3.28 o 
  -9   1   6        9.51        7.87      1.23 o 
  -8   1   6       84.56       76.34      2.20 o 
  -7   1   6        2.06        2.06      1.15 o 
  -6   1   6       51.91       59.01      1.86 o 
  -5   1   6       12.50       10.88      2.87 o 
  -4   1   6       12.42       13.13      2.07 o 
  -3   1   6       94.65       99.63      2.81 o 
  -2   1   6     1618.95     1722.59     46.19 o 
  -1   1   6      123.70      117.52      3.52 o 
   0   1   6       70.08       66.33      2.31 o 
   1   1   6       19.99       23.36      1.01 o 
   2   1   6      102.45      109.35      2.39 o 
   3   1   6       73.46       66.58      3.11 o 
   4   1   6       61.49       67.18      2.20 o 
   5   1   6      122.42      139.16      2.68 o 
   6   1   6       33.57       28.94      1.20 o 
   7   1   6      103.91       89.86      2.08 o 
   8   1   6       57.54       51.28      1.97 o 
   9   1   6       17.43       16.67      2.86 o 
  10   1   6       30.48       29.79      5.33 o 
  11   1   6       33.74       29.35      2.17 o 
  12   1   6        0.00        1.90      2.05 o 
 -13   2   6       15.94       19.49      3.01 o 
 -12   2   6        3.15        2.85      1.41 o 
 -11   2   6       23.43       17.77      1.66 o 
 -10   2   6       12.46        9.42      2.44 o 
  -9   2   6        0.16       -0.62      1.14 o 
  -8   2   6      136.35      124.64      5.00 o 
  -7   2   6        2.96        2.57      1.05 o 
  -6   2   6      244.31      246.09      4.88 o 
  -5   2   6      664.10      665.44     38.49 o 
  -4   2   6        7.15        5.33      1.45 o 
  -3   2   6      300.60      293.42      5.96 o 
  -2   2   6      221.70      196.94      5.97 o 
  -1   2   6       22.76       29.91      1.48 o 
   0   2   6       20.22       14.09      0.94 o 
   1   2   6      105.82      104.40      2.46 o 
   2   2   6       14.73       15.02      0.83 o 
   3   2   6      304.42      298.12      5.62 o 
   4   2   6       79.33       79.16      2.22 o 
   5   2   6        1.33        1.88      0.74 o 
   6   2   6        0.05        0.58      0.76 o 
   7   2   6       42.81       36.78      1.60 o 
   8   2   6       80.94       74.93      5.57 o 
   9   2   6        8.56        6.66      1.45 o 
  10   2   6        2.15        0.71      2.33 o 
  11   2   6       56.28       57.79      4.50 o 
  12   2   6        3.89        2.27      2.27 o 
 -13   3   6       27.88       30.07      1.82 o 
 -12   3   6       15.99       14.72      1.44 o 
 -11   3   6      106.51      102.00      3.36 o 
 -10   3   6       13.05        6.56      2.15 o 
  -9   3   6       24.88       29.73      1.55 o 
  -8   3   6       12.32       11.99      0.89 o 
  -7   3   6      107.22      100.81      2.13 o 
  -6   3   6      283.18      274.62      4.82 o 
  -5   3   6       29.53       22.58      2.64 o 
  -4   3   6        9.82       11.31      1.72 o 
  -3   3   6       36.11       42.76      2.32 o 
  -2   3   6       36.42       29.16      1.58 o 
  -1   3   6      257.55      241.59      8.06 o 
   0   3   6       37.33       43.39      1.54 o 
   1   3   6       10.21        7.01      0.85 o 
   2   3   6      275.10      295.63      6.71 o 
   3   3   6        5.41       10.42      2.04 o 
   4   3   6       55.20       60.33      1.71 o 
   5   3   6       44.75       36.63      1.55 o 
   6   3   6      181.62      180.86      3.16 o 
   7   3   6        2.77        2.14      0.85 o 
   8   3   6       12.68        8.87      1.54 o 
   9   3   6       13.46       11.83      1.47 o 
  10   3   6        0.00       -1.93      2.86 o 
  11   3   6       12.24        7.43      2.66 o 
  12   3   6       15.95       11.46      1.48 o 
 -13   4   6        6.04        9.56      1.32 o 
 -12   4   6       16.07       14.89      1.48 o 
 -11   4   6       98.56       95.58      3.20 o 
 -10   4   6       55.31       50.86      3.04 o 
  -9   4   6        4.81        3.72      0.78 o 
  -8   4   6       50.62       56.98      1.67 o 
  -7   4   6        1.22       -0.42      0.82 o 
  -6   4   6       13.80       16.12      1.25 o 
  -5   4   6      220.98      222.24      6.04 o 
  -4   4   6       18.89       18.49      3.33 o 
  -3   4   6      107.83      110.69      4.80 o 
  -2   4   6       99.87       87.96      3.71 o 
  -1   4   6      163.25      155.17      3.97 o 
   0   4   6       71.80       81.86      2.60 o 
   1   4   6        7.88        7.03      1.01 o 
   2   4   6      197.01      200.34      4.51 o 
   3   4   6      166.39      171.04      4.14 o 
   4   4   6       90.90       73.66      2.63 o 
   5   4   6        5.74       10.22      0.97 o 
   6   4   6        2.42        2.12      0.94 o 
   7   4   6        0.12       -0.66      1.00 o 
   8   4   6        0.17        0.85      0.97 o 
   9   4   6        4.67        5.33      2.10 o 
  10   4   6       26.33       28.17      1.74 o 
  11   4   6        0.61        0.13      1.57 o 
  12   4   6        4.86        2.62      1.21 o 
 -13   5   6        2.55        0.96      1.10 o 
 -12   5   6        0.38        0.16      1.14 o 
 -11   5   6       52.86       51.13      3.36 o 
 -10   5   6      289.78      268.48      6.68 o 
  -9   5   6      197.73      165.66      3.81 o 
  -8   5   6      483.15      486.89      8.39 o 
  -7   5   6     1009.37     1003.82     15.65 o 
  -6   5   6        6.69        6.52      0.94 o 
  -5   5   6      120.44      137.18      4.26 o 
  -4   5   6       17.63       19.65      2.03 o 
  -3   5   6      148.45      110.82      5.02 o 
  -2   5   6      282.86      233.80      6.83 o 
  -1   5   6       48.37       39.66      1.84 o 
   0   5   6       17.28       16.21      1.51 o 
   1   5   6        0.43        0.49      0.99 o 
   2   5   6      161.07      151.30      3.86 o 
   3   5   6      425.76      409.58      9.41 o 
   4   5   6     1702.40     1664.30     26.74 o 
   5   5   6      134.48      136.38      3.32 o 
   6   5   6       94.11       81.37      2.24 o 
   7   5   6        0.26        0.41      1.13 o 
   8   5   6      133.17      144.39     12.55 o 
   9   5   6        0.00        0.74      0.85 o 
  10   5   6        3.25        3.71      1.28 o 
  11   5   6        0.66        0.10      1.42 o 
 -12   6   6        3.45        3.19      1.07 o 
 -11   6   6       20.03       20.67      1.97 o 
 -10   6   6        0.19       -1.24      1.61 o 
  -9   6   6       61.41       49.65      1.78 o 
  -8   6   6      143.94      149.21      4.24 o 
  -7   6   6      431.60      431.57      8.03 o 
  -6   6   6       23.70       17.98      1.23 o 
  -5   6   6       53.99       45.43      2.17 o 
  -4   6   6      484.18      477.53      9.00 o 
  -3   6   6      227.89      206.46     10.54 o 
  -2   6   6       60.06       55.85      4.96 o 
  -1   6   6       45.86       40.71      5.05 o 
   0   6   6        0.42        2.27      1.34 o 
   1   6   6       29.84       28.80      1.50 o 
   2   6   6      113.11      115.83      3.12 o 
   3   6   6      346.85      310.15      5.46 o 
   4   6   6      320.89      296.37      6.83 o 
   5   6   6      265.49      263.31      4.73 o 
   6   6   6      445.43      470.72      9.20 o 
   7   6   6        0.06       -0.49      1.11 o 
   8   6   6        2.14        1.87      1.04 o 
   9   6   6       14.57       12.72      1.02 o 
  10   6   6       14.68       15.99      1.43 o 
  11   6   6        6.77        7.38      1.63 o 
 -12   7   6        0.99        1.13      0.99 o 
 -11   7   6        7.90        6.16      1.25 o 
 -10   7   6       31.46       27.77      2.14 o 
  -9   7   6        2.47        1.92      0.99 o 
  -8   7   6      284.10      302.40      7.96 o 
  -7   7   6      244.98      258.24      6.52 o 
  -6   7   6      309.76      292.14      9.93 o 
  -5   7   6      550.74      546.08     10.20 o 
  -4   7   6       52.09       48.63      2.64 o 
  -3   7   6      756.28      698.01     12.77 o 
  -2   7   6       61.16       61.66      2.87 o 
  -1   7   6       27.54       28.77      1.64 o 
   0   7   6       78.32       71.49      2.57 o 
   1   7   6        3.87        7.21      1.14 o 
   2   7   6      224.09      219.51      5.62 o 
   3   7   6       97.78       96.79      2.47 o 
   4   7   6        2.10        1.34      1.11 o 
   5   7   6       20.35       18.23      1.42 o 
   6   7   6      104.12      107.18      5.24 o 
   7   7   6      112.39      114.19      4.59 o 
   8   7   6       24.27       23.68      1.52 o 
   9   7   6       55.22       60.16      2.70 o 
  10   7   6      222.07      226.17      5.70 o 
  11   7   6       11.92        9.36      1.19 o 
 -12   8   6        6.60        7.20      1.37 o 
 -11   8   6        2.90        1.30      1.27 o 
 -10   8   6        0.41        1.24      0.81 o 
  -9   8   6        7.39        7.93      1.11 o 
  -8   8   6       19.07       18.79      1.49 o 
  -7   8   6        6.28        3.85      1.34 o 
  -6   8   6      130.40      113.23      5.92 o 
  -5   8   6       10.16       13.29      1.98 o 
  -4   8   6     1648.06     1609.21     28.64 o 
  -3   8   6      431.13      384.80      7.38 o 
  -2   8   6      481.18      488.62     10.51 o 
  -1   8   6      278.24      255.86      5.81 o 
   0   8   6       22.12       20.29      1.50 o 
   1   8   6       11.84       12.15      1.95 o 
   2   8   6       32.86       41.40      1.53 o 
   3   8   6       42.95       38.82      1.44 o 
   4   8   6        1.74        1.17      1.06 o 
   5   8   6       17.00       18.93      1.25 o 
   6   8   6        3.23        2.44      1.21 o 
   7   8   6        0.04       -0.49      1.06 o 
   8   8   6      126.76      139.16      3.18 o 
   9   8   6      337.08      393.46      9.28 o 
  10   8   6       79.37       81.98      3.34 o 
 -11   9   6       13.08       10.87      1.23 o 
 -10   9   6        3.79        4.38      0.78 o 
  -9   9   6       57.94       59.00      1.98 o 
  -8   9   6        0.02       -0.07      1.08 o 
  -7   9   6       54.77       56.76      2.35 o 
  -6   9   6       56.49       53.65      2.11 o 
  -5   9   6       32.41       28.72      1.45 o 
  -4   9   6      580.67      597.53     11.28 o 
  -3   9   6      157.21      144.51      5.41 o 
  -2   9   6       74.77       68.89      2.52 o 
  -1   9   6       16.63       16.24      1.48 o 
   0   9   6      802.33      838.88     16.96 o 
   1   9   6       15.38       14.11      1.41 o 
   2   9   6        8.81        8.56      1.17 o 
   3   9   6       70.94       68.86      4.09 o 
   4   9   6        0.00        0.81      1.09 o 
   5   9   6       42.21       42.33      2.59 o 
   6   9   6        2.93        2.60      1.09 o 
   7   9   6      126.44      134.12      2.94 o 
   8   9   6       85.98       87.20      2.20 o 
   9   9   6       16.89       22.19      0.95 o 
  10   9   6        2.32        2.86      0.75 o 
 -11  10   6       12.31       11.85      1.00 o 
 -10  10   6        3.10        4.44      1.60 o 
  -9  10   6       43.84       44.79      1.61 o 
  -8  10   6       24.07       27.16      1.59 o 
  -7  10   6       67.16       61.79      2.18 o 
  -6  10   6        3.91        4.67      1.07 o 
  -5  10   6        0.11        0.03      1.03 o 
  -4  10   6       66.49       63.54      2.06 o 
  -3  10   6        8.81       11.44      1.30 o 
  -2  10   6        5.50        3.52      1.20 o 
  -1  10   6      271.30      276.93      6.50 o 
   0  10   6       52.52       49.41      2.62 o 
   1  10   6       16.28       18.47      1.66 o 
   2  10   6        3.73        2.88      1.06 o 
   3  10   6       35.54       34.03      1.48 o 
   4  10   6      218.64      219.24      4.12 o 
   5  10   6        9.02        9.89      1.34 o 
   6  10   6        7.70       11.76      1.29 o 
   7  10   6        7.92       10.71      1.51 o 
   8  10   6        3.47        4.22      0.81 o 
   9  10   6        0.31        1.26      1.00 o 
 -10  11   6        1.21        2.66      0.85 o 
  -9  11   6        1.49        2.11      0.74 o 
  -8  11   6        0.94        2.38      1.04 o 
  -7  11   6       75.86       76.06      2.15 o 
  -6  11   6        2.83        2.87      0.98 o 
  -5  11   6        0.59        0.88      0.97 o 
  -4  11   6       31.73       30.79      1.41 o 
  -3  11   6       71.57       60.62      1.93 o 
  -2  11   6       11.13        9.84      1.19 o 
  -1  11   6       35.63       30.60      1.56 o 
   0  11   6       40.20       39.93      1.72 o 
   1  11   6       78.24       68.35      2.05 o 
   2  11   6      457.25      421.80      6.90 o 
   3  11   6       86.05       91.26      2.25 o 
   4  11   6       99.81       94.81      3.27 o 
   5  11   6       14.91       13.38      1.31 o 
   6  11   6       12.52       11.93      1.14 o 
   7  11   6       21.11       24.74      1.14 o 
   8  11   6        2.59        1.78      0.70 o 
   9  11   6        6.37        5.26      1.02 o 
  -9  12   6       30.36       36.07      1.53 o 
  -8  12   6        1.07        0.76      0.79 o 
  -7  12   6      125.26      125.91      2.72 o 
  -6  12   6        6.37        3.19      0.90 o 
  -5  12   6        4.10        2.14      0.93 o 
  -4  12   6       46.44       50.78      1.63 o 
  -3  12   6        9.53        8.97      1.14 o 
  -2  12   6        8.17        6.77      1.12 o 
  -1  12   6       36.51       38.51      1.52 o 
   0  12   6       28.52       32.74      1.48 o 
   1  12   6      145.55      140.81      3.41 o 
   2  12   6      225.43      226.48      4.93 o 
   3  12   6        8.36        8.03      2.10 o 
   4  12   6        2.86        1.73      1.01 o 
   5  12   6       31.17       27.20      1.76 o 
   6  12   6        2.24        1.50      0.87 o 
   7  12   6        0.98        0.28      0.73 o 
   8  12   6        4.37        4.04      1.08 o 
  -8  13   6       43.75       46.06      2.24 o 
  -7  13   6       25.75       22.07      1.01 o 
  -6  13   6        4.30        3.36      0.82 o 
  -5  13   6      108.31      103.21      2.33 o 
  -4  13   6        0.37        0.19      0.92 o 
  -3  13   6       10.62        8.14      1.06 o 
  -2  13   6        1.91        0.65      0.98 o 
  -1  13   6        0.25        1.33      1.02 o 
   0  13   6       42.60       44.65      1.71 o 
   1  13   6       34.52       30.64      1.58 o 
   2  13   6       54.95       55.94      2.36 o 
   3  13   6      103.87      116.16      5.49 o 
   4  13   6        1.12        0.35      0.89 o 
   5  13   6        4.60        6.16      0.87 o 
   6  13   6       37.42       37.85      1.23 o 
   7  13   6        0.40        0.52      0.84 o 
  -7  14   6       29.77       31.47      1.77 o 
  -6  14   6       46.82       46.79      2.08 o 
  -5  14   6       12.36       15.97      0.96 o 
  -4  14   6        0.12       -0.15      0.83 o 
  -3  14   6       10.49       11.04      1.39 o 
  -2  14   6        0.27       -0.15      0.89 o 
  -1  14   6       43.39       41.05      1.41 o 
   0  14   6       17.69       18.48      2.11 o 
   1  14   6        0.89        1.04      0.96 o 
   2  14   6       20.16       21.16      1.38 o 
   3  14   6        2.17        1.67      1.01 o 
   4  14   6        2.02        0.82      0.75 o 
   5  14   6        0.59        0.86      0.87 o 
   6  14   6       17.02       16.52      3.89 o 
  -6  15   6       21.58       23.90      2.74 o 
  -5  15   6        2.61        2.04      0.93 o 
  -4  15   6       72.14       82.05      3.89 o 
  -3  15   6        2.07        4.06      1.06 o 
  -2  15   6       58.69       57.20      1.93 o 
  -1  15   6       32.84       33.48      2.54 o 
   0  15   6        5.62        4.19      1.12 o 
   1  15   6       10.22        8.77      1.30 o 
   2  15   6        8.06       10.04      1.54 o 
   3  15   6       27.58       26.59      2.76 o 
   4  15   6        0.04        0.73      1.16 o 
   5  15   6       32.76       26.10      1.82 o 
  -4  16   6        9.62        9.59      2.48 o 
  -3  16   6        6.15        4.85      1.10 o 
  -2  16   6       92.45       97.27      2.91 o 
  -1  16   6      115.75      122.60      3.98 o 
   0  16   6        5.20        3.72      0.99 o 
   1  16   6       76.07       85.03      3.12 o 
   2  16   6        5.73        7.07      2.31 o 
   3  16   6        1.04        1.93      1.02 o 
 -12   1   7        4.91        5.08      1.29 o 
 -11   1   7        0.54        2.03      1.12 o 
 -10   1   7        1.19        3.09      2.09 o 
  -9   1   7        0.04        0.80      1.07 o 
  -8   1   7      141.20      130.38      3.36 o 
  -7   1   7       20.95       17.08      1.36 o 
  -6   1   7      110.37      113.65      3.20 o 
  -5   1   7      173.82      180.81      6.52 o 
  -4   1   7       84.46       78.19      3.86 o 
  -3   1   7     1023.98     1032.14     14.33 o 
  -2   1   7       11.78        7.70      1.35 o 
  -1   1   7      223.17      216.92      5.43 o 
   0   1   7      359.76      356.50      6.90 o 
   1   1   7      262.20      255.93      5.47 o 
   2   1   7        2.34        3.19      0.77 o 
   3   1   7        0.00        1.13      1.12 o 
   4   1   7       77.85       74.32      1.79 o 
   5   1   7      130.84      127.97      2.55 o 
   6   1   7       20.79       18.38      1.10 o 
   7   1   7       29.56       25.28      1.26 o 
   8   1   7       10.58        9.56      1.02 o 
   9   1   7       24.77       20.29      1.53 o 
  10   1   7       62.84       59.64      2.64 o 
  11   1   7        2.43        0.88      1.72 o 
 -12   2   7        5.82        4.76      1.10 o 
 -11   2   7        0.00        1.08      1.10 o 
 -10   2   7        0.69        0.14      2.03 o 
  -9   2   7        0.61        0.48      1.06 o 
  -8   2   7      175.76      146.99      5.60 o 
  -7   2   7        0.09       -0.02      1.04 o 
  -6   2   7        0.75        0.96      1.15 o 
  -5   2   7      170.32      170.10      4.46 o 
  -4   2   7       26.25       27.69      2.65 o 
  -3   2   7       42.00       43.76      1.45 o 
  -2   2   7      108.49      113.68      3.51 o 
  -1   2   7      244.37      230.52      6.48 o 
   0   2   7      100.87      112.79      3.23 o 
   1   2   7        0.10        1.06      0.83 o 
   2   2   7       93.55       81.51      1.76 o 
   3   2   7       93.97       84.62      1.82 o 
   4   2   7      150.14      154.03      2.83 o 
   5   2   7        2.77        1.04      0.89 o 
   6   2   7       49.33       46.60      1.61 o 
   7   2   7        6.52        7.08      0.97 o 
   8   2   7        4.88        5.54      1.03 o 
   9   2   7        0.00       -0.11      1.15 o 
  10   2   7       74.33       77.51      4.73 o 
  11   2   7        0.47        2.24      2.12 o 
 -12   3   7        9.10        7.17      1.12 o 
 -11   3   7        3.40        2.97      1.20 o 
 -10   3   7      116.59      118.61      4.35 o 
  -9   3   7      298.64      279.92      5.87 o 
  -8   3   7       91.20       68.36      3.62 o 
  -7   3   7       28.03       26.96      2.17 o 
  -6   3   7       98.82       82.78      2.44 o 
  -5   3   7       36.24       30.43      2.37 o 
  -4   3   7       10.91        9.10      1.55 o 
  -3   3   7       19.48       21.96      1.59 o 
  -2   3   7      200.63      205.06      5.65 o 
  -1   3   7      133.35      126.29      3.56 o 
   0   3   7      253.00      250.03      4.42 o 
   1   3   7        8.24        8.53      0.86 o 
   2   3   7      142.11      140.80      2.55 o 
   3   3   7        6.88        9.70      0.89 o 
   4   3   7       10.87        9.49      0.92 o 
   5   3   7      556.20      560.40      8.47 o 
   6   3   7      119.38      117.32      3.22 o 
   7   3   7        4.84        3.51      1.15 o 
   8   3   7       28.02       25.53      1.76 o 
   9   3   7       37.84       43.55      2.63 o 
  10   3   7       18.88       18.96      2.19 o 
  11   3   7        7.12        5.26      2.02 o 
 -12   4   7        3.60        2.80      1.24 o 
 -11   4   7        0.02        0.60      1.16 o 
 -10   4   7       20.01       17.35      1.73 o 
  -9   4   7       15.60       17.71      1.34 o 
  -8   4   7      250.24      256.34      5.58 o 
  -7   4   7      228.40      215.25      5.05 o 
  -6   4   7      147.14      152.67      3.78 o 
  -5   4   7        0.23        0.65      1.26 o 
  -4   4   7        0.54       -0.68      1.45 o 
  -3   4   7      132.15      131.56      3.15 o 
  -2   4   7      265.27      291.73      5.18 o 
  -1   4   7        8.75        6.18      0.94 o 
   0   4   7       51.86       51.37      1.40 o 
   1   4   7       33.93       36.09      1.61 o 
   2   4   7       96.28      102.38      2.09 o 
   3   4   7        1.55        2.98      0.72 o 
   4   4   7       16.16       15.74      1.08 o 
   5   4   7      242.48      242.89      4.70 o 
   6   4   7        0.89        2.27      1.07 o 
   7   4   7        6.23        5.59      1.20 o 
   8   4   7        1.17        1.16      1.12 o 
   9   4   7        6.04        7.17      1.25 o 
  10   4   7        1.23        1.82      1.08 o 
  11   4   7       23.29       13.81      2.05 o 
 -12   5   7        3.53        2.97      1.04 o 
 -11   5   7        2.03        0.44      1.34 o 
 -10   5   7       24.04       21.11      1.49 o 
  -9   5   7        0.12       -1.29      1.34 o 
  -8   5   7      132.82      155.24      4.57 o 
  -7   5   7      241.53      260.27      7.91 o 
  -6   5   7      946.32     1003.50     18.84 o 
  -5   5   7       11.72       13.59      1.06 o 
  -4   5   7      110.27      108.37      2.30 o 
  -3   5   7      297.85      290.53      4.55 o 
  -2   5   7       12.90       14.08      0.99 o 
  -1   5   7       46.60       46.86      1.67 o 
   0   5   7       63.86       69.00      1.95 o 
   1   5   7       34.76       33.44      1.31 o 
   2   5   7       49.74       48.21      1.39 o 
   3   5   7       48.63       46.81      1.79 o 
   4   5   7      356.31      354.54      5.61 o 
   5   5   7      432.07      417.68      6.93 o 
   6   5   7       22.07       19.19      1.56 o 
   7   5   7       52.05       51.19      2.30 o 
   8   5   7       18.84       19.21      2.12 o 
   9   5   7        0.18        1.70      1.07 o 
  10   5   7       89.42       89.70      4.62 o 
 -11   6   7        1.65        2.24      1.33 o 
 -10   6   7        1.74        2.64      1.51 o 
  -9   6   7       15.79       15.39      1.72 o 
  -8   6   7       42.28       39.35      3.12 o 
  -7   6   7        0.23        0.66      1.49 o 
  -6   6   7      105.04      114.74      2.47 o 
  -5   6   7      286.86      302.91     11.72 o 
  -4   6   7      469.91      481.77      8.30 o 
  -3   6   7     1281.60     1334.36     21.17 o 
  -2   6   7       10.67        9.45      1.00 o 
  -1   6   7        0.27        0.24      0.88 o 
   0   6   7       10.20       10.42      1.13 o 
   1   6   7       51.27       48.49      1.57 o 
   2   6   7       15.72       13.22      0.98 o 
   3   6   7       26.11       24.42      1.17 o 
   4   6   7       54.71       50.79      1.70 o 
   5   6   7       43.22       46.71      1.42 o 
   6   6   7       31.90       30.88      1.33 o 
   7   6   7        1.69        1.17      2.03 o 
   8   6   7       11.50       12.32      1.34 o 
   9   6   7      199.64      204.64      4.87 o 
  10   6   7      110.45      111.83      2.69 o 
 -11   7   7        4.90        2.79      1.41 o 
 -10   7   7        0.03        0.03      2.02 o 
  -9   7   7        3.79        2.55      1.46 o 
  -8   7   7        1.63        2.97      2.03 o 
  -7   7   7       60.64       62.13      2.29 o 
  -6   7   7        3.75        3.62      1.16 o 
  -5   7   7       95.53       89.95      4.02 o 
  -4   7   7       53.44       49.23      1.75 o 
  -3   7   7      197.96      209.11      4.90 o 
  -2   7   7       52.27       57.53      4.82 o 
  -1   7   7       44.68       37.15      1.89 o 
   0   7   7      609.99      598.21     12.22 o 
   1   7   7       62.24       57.20      2.42 o 
   2   7   7        2.47        1.79      1.04 o 
   3   7   7       27.93       25.63      1.28 o 
   4   7   7        8.37        9.00      1.13 o 
   5   7   7       23.32       18.08      1.30 o 
   6   7   7       29.91       27.35      1.20 o 
   7   7   7        0.06        0.15      1.05 o 
   8   7   7        5.86        5.83      1.10 o 
   9   7   7        1.79        1.13      0.84 o 
  10   7   7        0.17        1.24      0.79 o 
 -11   8   7       15.52       16.31      1.71 o 
 -10   8   7        0.00        0.08      1.29 o 
  -9   8   7        0.25       -0.24      1.41 o 
  -8   8   7        0.49        0.36      1.91 o 
  -7   8   7       50.33       54.26      2.76 o 
  -6   8   7       35.54       35.40      1.44 o 
  -5   8   7      640.89      658.28     12.06 o 
  -4   8   7        9.30       11.02      1.12 o 
  -3   8   7       12.03       13.73      1.39 o 
  -2   8   7      408.17      430.54      9.35 o 
  -1   8   7        0.09        0.56      1.04 o 
   0   8   7      171.47      190.59      4.72 o 
   1   8   7       28.77       23.73      1.34 o 
   2   8   7        1.37        0.82      0.90 o 
   3   8   7       84.11       87.90      2.13 o 
   4   8   7       28.14       23.13      1.29 o 
   5   8   7        0.12        0.83      0.89 o 
   6   8   7       41.60       39.38      1.42 o 
   7   8   7        1.94        1.83      1.01 o 
   8   8   7       33.29       31.47      1.73 o 
   9   8   7        0.29        0.00      0.77 o 
 -10   9   7        9.37        9.75      2.90 o 
  -9   9   7        0.01       -0.06      1.34 o 
  -8   9   7       27.71       26.81      1.87 o 
  -7   9   7        9.31        6.15      1.08 o 
  -6   9   7       16.72       17.84      1.78 o 
  -5   9   7        0.10        0.83      1.00 o 
  -4   9   7       35.66       34.93      1.49 o 
  -3   9   7      101.78       97.99      2.72 o 
  -2   9   7      484.36      498.18     10.33 o 
  -1   9   7        5.89        4.70      1.25 o 
   0   9   7       20.03       17.42      1.38 o 
   1   9   7        6.70        6.40      1.67 o 
   2   9   7        4.26        1.62      1.02 o 
   3   9   7        8.90        6.83      1.06 o 
   4   9   7       31.31       29.10      1.52 o 
   5   9   7       11.48       13.28      0.99 o 
   6   9   7        2.94        2.31      1.05 o 
   7   9   7        7.21        5.68      1.80 o 
   8   9   7        4.22        5.82      1.38 o 
   9   9   7        1.44        2.38      0.79 o 
 -10  10   7        3.99        1.53      0.88 o 
  -9  10   7        0.68        1.31      1.11 o 
  -8  10   7        2.80        2.67      1.30 o 
  -7  10   7        4.50        3.22      0.88 o 
  -6  10   7        0.75        1.19      0.92 o 
  -5  10   7        4.63        2.79      0.96 o 
  -4  10   7        8.36        7.69      1.09 o 
  -3  10   7       33.10       31.20      1.70 o 
  -2  10   7        2.63        2.88      1.11 o 
  -1  10   7        0.08        0.39      1.04 o 
   0  10   7       20.22       15.37      1.84 o 
   1  10   7       11.43       10.07      1.31 o 
   2  10   7       69.84       65.82      1.98 o 
   3  10   7       16.28       18.61      1.12 o 
   4  10   7       13.37       10.20      1.07 o 
   5  10   7        2.81        4.04      1.03 o 
   6  10   7        5.75        3.84      0.88 o 
   7  10   7       21.49       20.39      3.04 o 
   8  10   7        0.19        1.24      0.76 o 
  -9  11   7       12.06       10.80      1.83 o 
  -8  11   7        4.52        2.29      1.14 o 
  -7  11   7        0.29        0.07      0.72 o 
  -6  11   7       56.35       54.02      1.89 o 
  -5  11   7       46.08       42.70      1.52 o 
  -4  11   7        7.81        7.57      1.02 o 
  -3  11   7       58.20       63.32      1.80 o 
  -2  11   7        1.35        1.86      0.98 o 
  -1  11   7       55.17       49.42      1.75 o 
   0  11   7       18.60       21.67      1.36 o 
   1  11   7        0.28        1.12      1.07 o 
   2  11   7       18.44       24.00      1.65 o 
   3  11   7       46.59       47.81      1.92 o 
   4  11   7        1.30        0.72      0.86 o 
   5  11   7       18.39       20.99      1.52 o 
   6  11   7        0.02        0.25      0.75 o 
   7  11   7        0.55        0.08      0.76 o 
   8  11   7        0.57        0.83      0.66 o 
  -8  12   7        0.97        3.55      0.90 o 
  -7  12   7        5.14        5.18      0.66 o 
  -6  12   7      114.79      134.77      2.81 o 
  -5  12   7       33.07       37.20      1.25 o 
  -4  12   7        0.89        0.89      0.85 o 
  -3  12   7       28.03       27.98      1.31 o 
  -2  12   7        0.01       -0.07      0.89 o 
  -1  12   7       32.74       31.12      1.86 o 
   0  12   7      114.41      105.28      3.37 o 
   1  12   7       17.36       14.74      1.32 o 
   2  12   7       28.80       29.48      1.35 o 
   3  12   7       54.84       49.78      1.57 o 
   4  12   7       31.61       33.62      1.43 o 
   5  12   7        1.70        2.16      1.08 o 
   6  12   7        2.25        1.96      0.62 o 
   7  12   7        0.79        0.43      0.87 o 
  -6  13   7        0.11        0.80      0.66 o 
  -5  13   7       62.71       69.29      1.76 o 
  -4  13   7       29.60       31.87      1.16 o 
  -3  13   7        1.82        1.98      0.81 o 
  -2  13   7       30.07       30.21      1.32 o 
  -1  13   7        1.13        1.30      0.84 o 
   0  13   7       54.46       60.37      1.80 o 
   1  13   7       10.87       10.07      0.96 o 
   2  13   7        3.82        1.74      0.88 o 
   3  13   7       83.56       80.00      2.04 o 
   4  13   7        5.63        3.39      0.73 o 
   5  13   7        4.55        5.11      0.74 o 
   6  13   7        0.90        0.20      0.91 o 
  -5  14   7       12.70       15.78      1.63 o 
  -4  14   7        0.45        1.20      0.70 o 
  -3  14   7        1.27        1.58      0.74 o 
  -2  14   7        0.35        0.05      0.76 o 
  -1  14   7        1.10        1.62      0.77 o 
   0  14   7        2.28        1.76      0.78 o 
   1  14   7        7.53        8.07      1.06 o 
   2  14   7        2.64        0.28      0.73 o 
   3  14   7        2.97        1.57      0.95 o 
   4  14   7        0.84        1.21      0.96 o 
  -3  15   7        8.80        9.36      0.88 o 
  -2  15   7        0.00        0.32      0.82 o 
  -1  15   7        0.00        0.07      0.83 o 
   0  15   7        3.32        2.99      0.86 o 
   1  15   7        3.55        4.71      0.86 o 
   2  15   7        8.50        9.39      0.99 o 
 -11   0   8        5.85        4.50      1.34 o 
 -10   0   8        0.28       -1.48      2.44 o 
  -9   0   8       10.65        7.96      2.33 o 
  -8   0   8       61.43       49.69      2.83 o 
  -7   0   8       77.07       74.79      3.52 o 
  -6   0   8      352.33      357.82     11.64 o 
  -5   0   8       59.65       59.84      3.49 o 
  -4   0   8        2.99       -0.67      1.99 o 
  -3   0   8       31.18       29.90      3.38 o 
  -2   0   8       64.41       77.00      4.86 o 
  -1   0   8      526.36      526.64     10.46 o 
   0   0   8       48.58       47.05      2.01 o 
   1   0   8      163.02      157.87      3.98 o 
   2   0   8        8.44        6.91      1.26 o 
   3   0   8        4.11        3.72      1.20 o 
   4   0   8      377.51      368.03      8.21 o 
   5   0   8       17.08       19.03      1.75 o 
   6   0   8        3.31        2.23      1.31 o 
   7   0   8        3.00        1.79      1.21 o 
   8   0   8        1.22        0.19      1.20 o 
   9   0   8       70.77       73.74      4.87 o 
  10   0   8        0.98       -1.00      2.33 o 
 -11   1   8        1.33        2.87      0.93 o 
 -10   1   8        1.22        0.83      1.73 o 
  -9   1   8       73.76       65.84      2.04 o 
  -8   1   8       20.77       15.23      1.22 o 
  -7   1   8       78.58       68.70      2.40 o 
  -6   1   8       28.89       26.78      1.51 o 
  -5   1   8        5.16        2.69      1.37 o 
  -4   1   8       42.82       47.48      2.30 o 
  -3   1   8       31.13       28.41      1.76 o 
  -2   1   8        0.02       -0.38      0.96 o 
  -1   1   8       68.99       68.15      1.66 o 
   0   1   8      189.00      192.62      3.17 o 
   1   1   8        0.11       -0.11      0.81 o 
   2   1   8        1.44        0.05      0.81 o 
   3   1   8       10.60       11.02      0.92 o 
   4   1   8        0.01       -0.45      0.90 o 
   5   1   8       16.37       17.20      1.04 o 
   6   1   8        0.00        0.34      0.89 o 
   7   1   8        0.85        0.76      0.85 o 
   8   1   8       24.34       26.45      1.73 o 
   9   1   8        0.44        2.03      1.04 o 
  10   1   8        1.34        2.30      2.16 o 
 -11   2   8       37.27       32.80      1.40 o 
 -10   2   8        1.09        1.97      1.23 o 
  -9   2   8       15.22       18.83      1.30 o 
  -8   2   8       22.04       21.57      1.27 o 
  -7   2   8       23.92       19.14      2.29 o 
  -6   2   8        1.43        0.86      1.04 o 
  -5   2   8        5.18        3.64      1.40 o 
  -4   2   8        6.65        4.41      1.48 o 
  -3   2   8        0.06       -0.11      1.26 o 
  -2   2   8       92.20       90.95      2.35 o 
  -1   2   8        5.99        5.48      0.94 o 
   0   2   8        0.62        0.25      0.81 o 
   1   2   8      293.24      294.01      4.42 o 
   2   2   8       82.48       77.80      1.73 o 
   3   2   8      180.14      175.39      3.06 o 
   4   2   8       52.95       51.90      1.74 o 
   5   2   8       31.36       36.70      1.76 o 
   6   2   8       41.00       34.45      1.44 o 
   7   2   8        0.21        0.58      0.88 o 
   8   2   8        0.08        0.80      0.88 o 
   9   2   8        0.27        0.62      1.03 o 
  10   2   8        0.68        0.93      1.96 o 
 -11   3   8        2.91        2.32      0.94 o 
 -10   3   8        1.48        3.49      1.26 o 
  -9   3   8       20.95       22.93      1.32 o 
  -8   3   8       81.58       73.56      2.11 o 
  -7   3   8        8.71        5.96      1.08 o 
  -6   3   8       73.75       70.53      2.20 o 
  -5   3   8        0.86        1.43      1.23 o 
  -4   3   8        0.21        0.11      1.40 o 
  -3   3   8       39.36       37.48      1.41 o 
  -2   3   8       25.37       25.94      1.62 o 
  -1   3   8       31.49       26.71      1.15 o 
   0   3   8      369.16      386.84      5.55 o 
   1   3   8       12.75       15.35      1.01 o 
   2   3   8        6.51        3.31      0.87 o 
   3   3   8        2.78        3.65      1.01 o 
   4   3   8      100.91       98.88      2.25 o 
   5   3   8      107.26      105.88      2.63 o 
   6   3   8       29.68       30.86      1.42 o 
   7   3   8        0.36       -0.42      0.97 o 
   8   3   8        1.92        3.05      1.06 o 
   9   3   8        4.21        7.75      1.11 o 
  10   3   8        1.32        3.01      1.78 o 
 -11   4   8       18.63       21.92      2.32 o 
 -10   4   8       42.86       36.29      1.56 o 
  -9   4   8        1.55        1.80      1.18 o 
  -8   4   8        6.58        4.94      1.13 o 
  -7   4   8      401.82      395.83      7.87 o 
  -6   4   8       47.69       53.16      1.83 o 
  -5   4   8        5.08        4.04      1.30 o 
  -4   4   8       27.48       29.14      1.93 o 
  -3   4   8      223.24      228.44      4.09 o 
  -2   4   8       19.22       19.62      1.59 o 
  -1   4   8        6.86        5.73      1.18 o 
   0   4   8        8.92        9.57      0.92 o 
   1   4   8        6.55        6.68      0.92 o 
   2   4   8       34.37       32.83      1.34 o 
   3   4   8        6.57        5.03      1.07 o 
   4   4   8        0.02       -0.07      1.01 o 
   5   4   8        0.02        0.43      0.98 o 
   6   4   8       30.56       27.21      1.28 o 
   7   4   8        0.44       -0.85      0.89 o 
   8   4   8       53.10       52.66      1.80 o 
   9   4   8        0.01        0.13      0.94 o 
 -11   5   8       23.77       30.89      2.63 o 
 -10   5   8        0.76        2.31      1.37 o 
  -9   5   8       61.13       59.15      2.44 o 
  -8   5   8       16.43       16.51      1.33 o 
  -7   5   8      144.81      176.50      6.49 o 
  -6   5   8       18.31       13.72      1.35 o 
  -5   5   8        0.34        1.26      1.30 o 
  -4   5   8      177.00      178.71      3.67 o 
  -3   5   8       20.08       23.40      1.32 o 
  -2   5   8       26.31       23.14      1.45 o 
  -1   5   8      120.43      130.63      6.24 o 
   0   5   8        1.14        1.04      1.33 o 
   1   5   8       49.25       53.38      2.31 o 
   2   5   8      113.44      123.23      3.53 o 
   3   5   8       58.41       60.11      2.09 o 
   4   5   8       16.37       16.58      1.21 o 
   5   5   8       28.77       24.37      1.40 o 
   6   5   8        7.13        6.01      1.47 o 
   7   5   8       70.02       66.48      2.40 o 
   8   5   8        1.26        0.02      0.95 o 
   9   5   8        3.99        4.34      1.02 o 
 -10   6   8        0.46       -0.73      1.09 o 
  -9   6   8        6.14        7.41      1.32 o 
  -8   6   8        3.14        1.44      2.23 o 
  -7   6   8       47.73       63.30      3.28 o 
  -6   6   8       47.49       41.51      1.82 o 
  -5   6   8        1.65        2.83      1.41 o 
  -4   6   8        3.91        2.64      1.33 o 
  -3   6   8        0.58        0.52      1.34 o 
  -2   6   8      674.53      711.91     13.07 o 
  -1   6   8      353.93      389.84      7.59 o 
   0   6   8       36.74       38.33      2.44 o 
   1   6   8        7.50        9.27      1.33 o 
   2   6   8       70.32       68.94      2.34 o 
   3   6   8        1.27        1.26      1.22 o 
   4   6   8        4.34        1.49      1.27 o 
   5   6   8       17.35       16.54      2.40 o 
   6   6   8       18.29       19.58      1.31 o 
   7   6   8       15.37       20.44      1.46 o 
   8   6   8        6.11        9.53      1.03 o 
   9   6   8       71.37       78.32      3.16 o 
 -10   7   8        0.02        0.79      1.19 o 
  -9   7   8       44.87       43.19      3.81 o 
  -8   7   8       13.64       10.68      1.97 o 
  -7   7   8       34.98       31.42      2.72 o 
  -6   7   8      241.97      243.57     10.18 o 
  -5   7   8      190.01      207.53     14.93 o 
  -4   7   8       48.67       53.27      2.85 o 
  -3   7   8       82.57      102.77      3.46 o 
  -2   7   8     1439.12     1512.38     26.65 o 
  -1   7   8       28.12       31.20      1.70 o 
   0   7   8      172.42      187.28      4.51 o 
   1   7   8      178.36      189.12      3.84 o 
   2   7   8        0.03        0.52      1.06 o 
   3   7   8       68.64       63.89      1.96 o 
   4   7   8       60.06       53.12      2.38 o 
   5   7   8       86.59       74.14      3.35 o 
   6   7   8       55.24       42.53      1.40 o 
   7   7   8       73.45       65.99      2.19 o 
   8   7   8       31.90       29.96      2.40 o 
 -10   8   8       10.05       11.86      1.69 o 
  -9   8   8        3.42        3.86      1.18 o 
  -8   8   8        0.31        0.06      1.62 o 
  -7   8   8        2.21        1.29      1.84 o 
  -6   8   8      130.78      131.78     14.31 o 
  -5   8   8      133.57      117.67      3.85 o 
  -4   8   8        0.15        0.05      1.41 o 
  -3   8   8       39.24       44.74      3.72 o 
  -2   8   8       21.49       21.08      1.16 o 
  -1   8   8       23.74       29.30      1.38 o 
   0   8   8        0.17       -0.52      0.84 o 
   1   8   8        4.66        4.29      1.00 o 
   2   8   8       21.06       18.28      1.19 o 
   3   8   8       31.22       31.23      1.55 o 
   4   8   8       22.75       16.32      1.39 o 
   5   8   8      103.07      102.06      4.05 o 
   6   8   8       84.13       75.99      2.30 o 
   7   8   8       30.83       31.67      3.66 o 
   8   8   8       19.04       17.04      1.10 o 
  -9   9   8        0.24        1.06      1.06 o 
  -8   9   8       11.11       10.51      1.34 o 
  -7   9   8        0.23        0.17      1.67 o 
  -6   9   8       28.35       33.44      2.92 o 
  -5   9   8       66.19       68.25      2.51 o 
  -4   9   8       53.39       48.24      3.91 o 
  -3   9   8      295.40      318.89      7.02 o 
  -2   9   8      146.88      166.83      4.25 o 
  -1   9   8       15.14       18.28      1.20 o 
   0   9   8      118.73      120.79      3.43 o 
   1   9   8       40.59       36.35      1.76 o 
   2   9   8        7.90        6.79      0.94 o 
   3   9   8       14.58       13.42      1.72 o 
   4   9   8       74.58       81.75      4.60 o 
   5   9   8        1.44        3.10      0.87 o 
   6   9   8        2.87        2.34      0.87 o 
   7   9   8        7.38        9.40      0.97 o 
  -8  10   8        0.04       -0.24      1.01 o 
  -7  10   8       37.25       46.56      1.99 o 
  -6  10   8        6.19        8.24      1.59 o 
  -5  10   8       18.84       17.95      1.34 o 
  -4  10   8       21.23       25.94      2.11 o 
  -3  10   8        2.42        3.93      0.91 o 
  -2  10   8      134.39      147.92      3.56 o 
  -1  10   8        0.75        0.43      0.90 o 
   0  10   8        1.89        2.95      0.94 o 
   1  10   8      167.12      163.15      4.06 o 
   2  10   8        0.29       -0.70      0.83 o 
   3  10   8       92.47       97.62      2.40 o 
   4  10   8       28.54       25.83      1.54 o 
   5  10   8        2.34        2.07      1.02 o 
   6  10   8        2.39        2.84      1.03 o 
   7  10   8        0.01       -0.06      0.75 o 
  -7  11   8        1.53        2.95      1.16 o 
  -6  11   8        6.56        6.61      1.08 o 
  -5  11   8        0.03        0.77      1.11 o 
  -4  11   8        1.61        2.57      1.12 o 
  -3  11   8       64.44       70.82      2.83 o 
  -2  11   8        0.04        0.17      0.79 o 
  -1  11   8        2.13        1.37      0.81 o 
   0  11   8       31.00       27.47      1.19 o 
   1  11   8       80.91       84.79      2.01 o 
   2  11   8        0.93        0.16      1.23 o 
   3  11   8       12.66       12.73      1.10 o 
   4  11   8       10.28        7.47      1.24 o 
   5  11   8        8.14        5.79      0.96 o 
   6  11   8        1.26        0.82      0.76 o 
  -6  12   8        0.13        1.59      1.14 o 
  -5  12   8       25.16       25.03      2.11 o 
  -4  12   8       12.36       10.27      1.08 o 
  -3  12   8        0.14       -0.37      0.99 o 
  -2  12   8        0.21        0.22      1.03 o 
  -1  12   8        0.69       -0.07      0.73 o 
   0  12   8        5.47        5.77      0.78 o 
   1  12   8        5.90        5.26      1.11 o 
   2  12   8        7.40        8.03      1.14 o 
   3  12   8        4.94        4.19      1.16 o 
   4  12   8        7.55        4.20      0.92 o 
   5  12   8       41.21       41.32      2.19 o 
  -5  13   8       30.35       26.21      4.47 o 
  -4  13   8        0.33        0.70      0.89 o 
  -3  13   8        2.95        4.72      0.95 o 
  -2  13   8       26.90       26.87      1.26 o 
  -1  13   8        0.04       -0.23      0.93 o 
   0  13   8        2.04        1.13      0.95 o 
   1  13   8       15.70       16.74      1.50 o 
   2  13   8        0.00        0.90      0.91 o 
   3  13   8       11.31        7.46      1.29 o 
  -2  14   8        0.26       -0.45      1.24 o 
  -1  14   8       11.14       13.10      0.96 o 
   0  14   8        0.50        0.34      1.50 o 
 -10   1   9        1.08        1.63      0.95 o 
  -9   1   9        9.62       14.64      1.02 o 
  -8   1   9        3.79        4.68      0.96 o 
  -7   1   9       70.54       65.17      3.21 o 
  -6   1   9      172.71      168.27      3.85 o 
  -5   1   9       29.29       25.54      1.45 o 
  -4   1   9       10.41        9.72      1.49 o 
  -3   1   9       25.12       24.37      1.84 o 
  -2   1   9       28.55       24.77      1.99 o 
  -1   1   9       66.11       60.97      1.61 o 
   0   1   9       10.84       10.11      1.00 o 
   1   1   9        0.01       -0.85      0.85 o 
   2   1   9        0.92        1.27      0.89 o 
   3   1   9       18.98       22.01      1.10 o 
   4   1   9        4.11        3.28      0.91 o 
   5   1   9       58.70       53.65      1.61 o 
   6   1   9       59.82       61.05      1.52 o 
   7   1   9       19.38       23.70      1.06 o 
   8   1   9        0.66        1.93      0.81 o 
 -10   2   9        6.61        6.69      0.91 o 
  -9   2   9        2.05        1.18      0.97 o 
  -8   2   9        0.27        0.37      0.89 o 
  -7   2   9        0.01       -0.08      0.93 o 
  -6   2   9       10.68       13.00      1.17 o 
  -5   2   9       23.99       22.19      1.44 o 
  -4   2   9       17.34       18.04      1.66 o 
  -3   2   9        7.99        6.67      1.53 o 
  -2   2   9       14.37       11.89      1.52 o 
  -1   2   9       68.77       77.85      2.69 o 
   0   2   9        0.05       -0.38      0.87 o 
   1   2   9        4.28        5.60      0.91 o 
   2   2   9        9.63        9.03      0.99 o 
   3   2   9       10.84        9.08      1.01 o 
   4   2   9        0.45        0.61      0.88 o 
   5   2   9        7.94        8.71      0.91 o 
   6   2   9        4.52        4.96      0.86 o 
   7   2   9        0.43        0.71      0.76 o 
   8   2   9        0.06       -0.43      1.00 o 
 -10   3   9       36.60       38.40      1.65 o 
  -9   3   9       56.16       59.90      6.17 o 
  -8   3   9        1.08        1.17      0.93 o 
  -7   3   9       43.51       43.41      2.00 o 
  -6   3   9       61.73       54.53      2.07 o 
  -5   3   9        0.17       -1.08      1.08 o 
  -4   3   9       67.06       65.43      2.50 o 
  -3   3   9       28.47       30.66      1.68 o 
  -2   3   9        0.06        0.05      1.08 o 
  -1   3   9      235.38      239.26      5.58 o 
   0   3   9      205.51      203.18      4.09 o 
   1   3   9        4.99        5.34      0.92 o 
   2   3   9       14.29       14.95      1.03 o 
   3   3   9       40.67       41.22      1.31 o 
   4   3   9        0.01        0.86      0.92 o 
   5   3   9        0.56       -0.04      0.87 o 
   6   3   9        3.53        3.82      0.89 o 
   7   3   9        2.56        3.63      0.93 o 
   8   3   9        8.00        8.20      1.22 o 
 -10   4   9        0.06        0.48      1.46 o 
  -9   4   9        7.19        9.45      1.55 o 
  -8   4   9        5.63        4.31      1.23 o 
  -7   4   9        3.41        3.75      1.01 o 
  -6   4   9        6.42        9.50      1.31 o 
  -5   4   9       13.41       17.09      1.42 o 
  -4   4   9        0.11        0.56      1.19 o 
  -3   4   9       37.13       41.59      1.85 o 
  -2   4   9       75.98       84.57      2.43 o 
  -1   4   9       68.47       73.10      3.66 o 
   0   4   9        8.88        9.96      1.20 o 
   1   4   9       58.35       53.29      1.85 o 
   2   4   9        0.53        0.05      1.17 o 
   3   4   9       20.65       23.28      1.22 o 
   4   4   9        6.45        6.51      0.95 o 
   5   4   9        7.24        4.74      1.15 o 
   6   4   9        0.28       -0.96      0.96 o 
   7   4   9        1.60        1.95      1.13 o 
   8   4   9        4.52        2.93      0.90 o 
  -9   5   9        9.74        6.09      1.05 o 
  -8   5   9       15.33       20.37      1.43 o 
  -7   5   9      101.07      121.17      4.97 o 
  -6   5   9       20.64       20.83      1.38 o 
  -5   5   9       15.15       15.79      1.21 o 
  -4   5   9       90.11       93.41      2.94 o 
  -3   5   9        1.64        0.93      1.13 o 
  -2   5   9        0.00       -1.04      1.12 o 
  -1   5   9      147.69      153.85      3.86 o 
   0   5   9       11.13       16.14      1.73 o 
   1   5   9       10.28       10.58      1.35 o 
   2   5   9      176.60      197.71      4.83 o 
   3   5   9        2.79        1.43      1.11 o 
   4   5   9       28.36       30.17      1.69 o 
   5   5   9        3.88        3.88      1.34 o 
   6   5   9        5.16        6.05      1.61 o 
   7   5   9        1.26        2.27      0.72 o 
  -9   6   9        3.32        3.00      1.24 o 
  -8   6   9        6.48        6.49      1.51 o 
  -7   6   9       12.98        9.76      1.30 o 
  -6   6   9       73.28       79.22      2.82 o 
  -5   6   9      215.03      233.92      6.18 o 
  -4   6   9      118.69      127.75      3.68 o 
  -3   6   9        4.29        7.21      1.32 o 
  -2   6   9       31.65       34.54      2.00 o 
  -1   6   9      243.60      282.04      5.93 o 
   0   6   9       81.12       83.94      2.67 o 
   1   6   9      124.98      131.45      4.36 o 
   2   6   9        7.98        6.81      1.01 o 
   3   6   9       24.87       27.92      1.29 o 
   4   6   9       20.15       17.62      1.47 o 
   5   6   9       17.55       16.31      1.34 o 
   6   6   9       11.83        9.39      0.84 o 
   7   6   9       43.63       33.24      1.94 o 
  -8   7   9        0.51        2.86      1.37 o 
  -7   7   9       10.14        7.82      1.67 o 
  -6   7   9      346.91      376.54     11.17 o 
  -5   7   9       19.26       16.56      2.34 o 
  -4   7   9      186.28      230.39      5.33 o 
  -3   7   9        0.29        1.68      1.24 o 
  -2   7   9      551.27      597.51     12.65 o 
  -1   7   9        0.50        0.93      1.14 o 
   0   7   9      122.19      133.71      7.15 o 
   1   7   9        5.51        3.30      1.21 o 
   2   7   9       38.36       39.28      3.31 o 
   3   7   9        2.98        1.46      0.89 o 
   4   7   9        2.17        1.59      0.84 o 
   5   7   9       20.11       14.70      2.06 o 
   6   7   9       65.51       62.02      5.67 o 
   7   7   9       48.55       47.95      2.31 o 
  -8   8   9       14.65       14.31      1.51 o 
  -7   8   9        7.94       12.86      1.68 o 
  -6   8   9        2.77        2.66      1.72 o 
  -5   8   9       16.86       19.58      3.29 o 
  -4   8   9       56.50       54.49      2.33 o 
  -3   8   9        5.36        8.95      1.90 o 
  -2   8   9       61.64       62.56      4.53 o 
  -1   8   9       62.25       57.67      3.79 o 
   0   8   9       57.12       61.21      2.52 o 
   1   8   9       98.75      121.74      3.55 o 
   2   8   9        3.49        2.92      0.94 o 
   3   8   9       15.01       14.99      1.50 o 
   4   8   9       33.73       43.33      2.14 o 
   5   8   9        0.00        0.13      0.79 o 
   6   8   9        0.10        0.37      0.98 o 
  -7   9   9        2.17       -0.24      1.35 o 
  -6   9   9        0.50        0.26      1.62 o 
  -5   9   9       11.90       11.83      1.69 o 
  -4   9   9        4.67        6.84      1.46 o 
  -3   9   9        5.75        4.12      1.40 o 
  -2   9   9        2.81        2.48      1.38 o 
  -1   9   9        9.20        9.86      1.67 o 
   0   9   9        0.00       -0.13      1.39 o 
   1   9   9        6.08        6.88      1.58 o 
   2   9   9        6.16        5.87      1.63 o 
   3   9   9        0.02       -0.36      0.94 o 
   4   9   9       14.15       11.75      1.68 o 
   5   9   9        0.09       -0.25      0.88 o 
  -6  10   9        2.44        2.30      1.34 o 
  -5  10   9        1.98        2.10      1.70 o 
  -4  10   9       41.50       48.79      1.85 o 
  -3  10   9       28.08       29.94      2.04 o 
  -2  10   9        0.15        1.13      1.34 o 
  -1  10   9        3.75        2.43      1.39 o 
   0  10   9        0.84        4.03      3.30 o 
   1  10   9       16.22       15.74      2.56 o 
   2  10   9        3.96        1.64      1.26 o 
   3  10   9        0.32        0.94      1.27 o 
   4  10   9       19.76       14.79      1.21 o 
  -5  11   9        0.10        0.38      1.19 o 
  -4  11   9       10.06        8.64      1.12 o 
  -3  11   9       13.72       18.65      1.54 o 
  -2  11   9        0.28       -0.18      1.00 o 
  -1  11   9       12.65       10.59      1.15 o 
   0  11   9       29.64       28.27      1.93 o 
   1  11   9        0.35       -0.37      1.04 o 
   2  11   9        1.46        1.16      1.10 o 
   3  11   9       33.97       29.46      1.97 o 
  -3  12   9       27.06       27.82      1.65 o 
  -2  12   9        4.63        4.00      0.94 o 
  -1  12   9       42.06       41.94      3.37 o 
   0  12   9       13.41       16.74      1.37 o 
   1  12   9        0.21        0.10      1.00 o 
  -8   0  10       29.24       38.04      2.23 o 
  -7   0  10        4.07        6.53      1.30 o 
  -6   0  10       60.15       61.57      4.04 o 
  -5   0  10       38.88       38.10      3.14 o 
  -4   0  10       13.10       12.61      5.39 o 
  -3   0  10       24.40       17.92      2.20 o 
  -2   0  10       29.32       23.06      2.95 o 
  -1   0  10        7.80        4.79      2.31 o 
   0   0  10       17.66       21.83      1.81 o 
   1   0  10        0.11        0.26      1.11 o 
   2   0  10       15.20       12.35      1.26 o 
   3   0  10       82.99       85.40      4.98 o 
   4   0  10       41.41       39.61      1.84 o 
   5   0  10       17.09       18.19      1.38 o 
   6   0  10        2.55        1.35      1.03 o 
  -8   1  10       21.21       21.20      0.98 o 
  -7   1  10       38.53       39.07      1.35 o 
  -6   1  10       45.58       48.04      3.11 o 
  -5   1  10       28.55       30.07      1.46 o 
  -4   1  10        0.10        0.56      1.03 o 
  -3   1  10       12.79       12.00      1.96 o 
  -2   1  10       18.19       17.92      1.97 o 
  -1   1  10        0.65        2.15      1.61 o 
   0   1  10       10.95        9.73      1.31 o 
   1   1  10        2.39        2.43      0.80 o 
   2   1  10       38.37       53.39      1.41 o 
   3   1  10        5.34        4.72      0.81 o 
   4   1  10       20.25       19.09      1.13 o 
   5   1  10        4.95        3.45      0.76 o 
   6   1  10       34.71       32.83      2.58 o 
  -8   2  10        0.77        1.91      0.84 o 
  -7   2  10        5.16        4.28      0.84 o 
  -6   2  10       24.26       23.93      1.16 o 
  -5   2  10       12.76       13.56      1.67 o 
  -4   2  10        6.04        6.83      1.53 o 
  -3   2  10        0.02        0.22      1.37 o 
  -2   2  10        0.58        0.34      1.17 o 
  -1   2  10       63.67       66.07      2.41 o 
   0   2  10       12.95       11.04      1.11 o 
   1   2  10      191.12      206.86      3.98 o 
   2   2  10        2.76        2.79      0.96 o 
   3   2  10        0.00        0.90      0.76 o 
   4   2  10        0.01       -0.19      0.93 o 
   5   2  10        2.48        3.46      0.94 o 
   6   2  10        4.95        3.79      0.99 o 
  -8   3  10        5.78        7.66      0.91 o 
  -7   3  10       13.72       12.97      0.92 o 
  -6   3  10        7.46        8.01      0.94 o 
  -5   3  10        3.71        5.54      0.92 o 
  -4   3  10       19.84       23.26      1.54 o 
  -3   3  10        2.40        2.38      1.23 o 
  -2   3  10       10.47       13.40      1.22 o 
  -1   3  10        6.44        5.56      1.10 o 
   0   3  10        2.69        2.73      1.02 o 
   1   3  10        4.01        3.73      1.02 o 
   2   3  10       10.28       10.08      1.05 o 
   3   3  10       31.33       28.65      1.60 o 
   4   3  10       21.46       22.72      1.39 o 
   5   3  10        1.32        0.02      0.88 o 
   6   3  10        8.83        7.47      0.78 o 
  -8   4  10        1.63        0.81      1.16 o 
  -7   4  10        2.00        1.18      0.79 o 
  -6   4  10       32.17       32.20      1.30 o 
  -5   4  10       13.54       16.14      1.64 o 
  -4   4  10       46.95       53.21      1.91 o 
  -3   4  10       57.89       62.05      2.70 o 
  -2   4  10       23.85       25.76      1.95 o 
  -1   4  10        3.66        2.70      1.16 o 
   0   4  10      342.00      421.19      7.92 o 
   1   4  10      123.86      129.63      2.88 o 
   2   4  10       24.66       24.48      1.07 o 
   3   4  10        1.16        2.06      0.98 o 
   4   4  10        0.13       -0.09      0.74 o 
   5   4  10        3.03        1.19      0.73 o 
   6   4  10        0.54        0.51      1.04 o 
  -7   5  10        0.12        2.37      1.27 o 
  -6   5  10       16.52       15.28      1.61 o 
  -5   5  10       54.86       60.67      2.51 o 
  -4   5  10        7.22       10.18      1.72 o 
  -3   5  10        2.92        4.75      1.25 o 
  -2   5  10       15.40       19.44      1.46 o 
  -1   5  10      417.83      470.70     11.78 o 
   0   5  10       80.15       83.74      2.79 o 
   1   5  10       70.16       74.76      2.74 o 
   2   5  10        6.68        4.71      0.85 o 
   3   5  10        0.78        0.18      0.76 o 
   4   5  10        0.11        0.83      0.73 o 
   5   5  10       10.00        9.45      0.80 o 
  -7   6  10       10.89        8.61      1.92 o 
  -6   6  10       22.09       22.85      1.94 o 
  -5   6  10       96.09      103.21      4.01 o 
  -4   6  10        3.51        3.69      2.05 o 
  -3   6  10       19.60       18.64      1.74 o 
  -2   6  10       33.80       40.27      1.95 o 
  -1   6  10       31.82       34.96      1.60 o 
   0   6  10       56.13       62.20      2.50 o 
   1   6  10        0.09        0.88      1.24 o 
   2   6  10       48.72       48.97      1.45 o 
   3   6  10        4.71        3.49      0.78 o 
   4   6  10        0.19        0.13      0.74 o 
   5   6  10       12.81       14.74      1.20 o 
  -6   7  10        0.07        0.62      1.77 o 
  -5   7  10        4.35        4.41      2.05 o 
  -4   7  10       88.28       91.63      5.63 o 
  -3   7  10       26.36       28.84      2.41 o 
  -2   7  10       14.04       18.92      1.43 o 
  -1   7  10        1.84        2.35      1.15 o 
   0   7  10        0.65       -1.18      1.18 o 
   1   7  10       42.77       53.55      2.04 o 
   2   7  10        0.05        0.53      1.13 o 
   3   7  10       29.00       31.67      1.61 o 
   4   7  10       13.79       13.61      1.55 o 
  -5   8  10       38.63       46.77      3.43 o 
  -4   8  10        8.91        9.12      2.34 o 
  -3   8  10        5.51        6.01      1.42 o 
  -2   8  10        0.00        1.46      1.48 o 
  -1   8  10        4.26        3.50      1.97 o 
   0   8  10        1.02        1.97      1.46 o 
   1   8  10        4.02        7.93      1.61 o 
   2   8  10        0.05       -0.11      1.38 o 
   3   8  10        3.01        2.40      1.37 o 
  -4   9  10        7.19        5.90      2.09 o 
  -3   9  10       15.64       19.20      2.66 o 
  -2   9  10        1.29        1.08      1.27 o 
  -1   9  10        3.60        6.24      2.08 o 
   0   9  10       67.89       71.89      3.15 o 
   1   9  10       22.53       20.82      1.88 o 
   2   9  10        1.12        1.15      1.34 o 
  -5   1  11        0.25        0.52      0.80 o 
  -4   1  11       10.95       13.55      1.25 o 
  -3   1  11        7.72       10.13      1.83 o 
  -2   1  11        0.84        2.28      1.13 o 
  -1   1  11       28.33       31.76      1.97 o 
   0   1  11        1.37        2.07      1.05 o 
   1   1  11       13.40       14.32      1.64 o 
   2   1  11        0.33       -0.12      0.96 o 
   3   1  11        4.02        4.67      1.87 o 
  -5   2  11        6.08        7.09      0.93 o 
  -4   2  11       48.24       50.69      1.80 o 
  -3   2  11       12.35       16.30      1.07 o 
  -2   2  11       10.57        9.26      1.22 o 
  -1   2  11        0.28       -1.30      1.30 o 
   0   2  11       39.98       41.64      1.63 o 
   1   2  11       21.66       26.17      2.25 o 
   2   2  11        3.45        0.54      1.04 o 
   3   2  11        2.60        2.49      1.22 o 
  -5   3  11        0.69        3.24      1.16 o 
  -4   3  11        2.90        3.77      2.20 o 
  -3   3  11        7.38        9.03      1.06 o 
  -2   3  11        4.12        7.77      1.26 o 
  -1   3  11        4.98        6.45      1.00 o 
   0   3  11       76.92       83.81      2.68 o 
   1   3  11       10.44       11.67      2.72 o 
   2   3  11       24.31       19.16      1.45 o 
  -4   4  11        4.40        5.04      1.18 o 
  -3   4  11        0.81        1.49      1.12 o 
  -2   4  11        0.20        3.31      1.58 o 
  -1   4  11        2.44        3.18      1.18 o 
   0   4  11       23.88       24.52      1.50 o 
   1   4  11       70.14       83.00      2.61 o 
   2   4  11       30.18       17.44      1.98 o 
  -2   5  11        3.63        4.41      1.21 o 
  -1   5  11       38.05       46.66      1.90 o 
   0   5  11       11.30       15.71      3.11 o 
   1   5  11        0.28       -0.25      1.06 o 
                                                 
